# Supplementary material for: BHi-Cect: a top-down algorithm for identifying the multi-scale hierarchical structure of chromosomes
Source: Nucleic Acids Res. 2020 Feb 3;48(5):e26. doi: 10.1093/nar/gkaa004 (PMC7049727; doi:10.1093/nar/gkaa004)
Supplement: gkaa004_Supplemental_Files [file gkaa004_supplemental_files.zip]

Archive with 10 entries (10 files):
- Supp.Tbl1_dist_cor_test.csv
- Supp.Tbl2_gsea_rnaseq_imr90.tsv
- Supp.Tbl3_gsea_dim1.tsv
- Supp.Tbl4_gsea_dim2.tsv
- Supp.Tbl5_gsea_rnap2.tsv
- Supp.Tbl6_gsea_h3k4me3.tsv
- Supp.Tbl7_gsea_rnap2_promoter.tsv
- Supp.Tbl8_gsea_h3k4me3_promoter.tsv
- Supp.Tbl9_FE_enrich_pval.csv
- Supplementary_figures.pdf
