# Supplementary material for: BHi-Cect: a top-down algorithm for identifying the multi-scale hierarchical structure of chromosomes
Source: Nucleic Acids Res. 2020 Feb 3;48(5):e26. doi: 10.1093/nar/gkaa004 (PMC7049727; doi:10.1093/nar/gkaa004)
Supplement: gkaa004_Supplemental_Files [file gkaa004_supplemental_files.zip › Supp.Tbl1_dist_cor_test.csv]

Compared distances	Pearson Correlation	95 % Conf. interval	p-value
BPT distance vs TF distance	0.190	0.187 - 0.193	< 2 * 10-16
G. distance vs TF distance	0.067	0.064 - 0.070	< 2 * 10-16
BPT distance vs. GO similarity	-0.26	-0.264 - -0.257	< 2 * 10-16
G. distance vs. GO similarity	-0.14	-0.145 - -0.137	< 2 * 10-16
