# Supplementary material for: BHi-Cect: a top-down algorithm for identifying the multi-scale hierarchical structure of chromosomes
Source: Nucleic Acids Res. 2020 Feb 3;48(5):e26. doi: 10.1093/nar/gkaa004 (PMC7049727; doi:10.1093/nar/gkaa004)
Supplement: gkaa004_Supplemental_Files [file gkaa004_supplemental_files.zip › Supp.Tbl2_gsea_rnaseq_imr90.tsv]

pathway	pval	padj	ES	NES	nMoreExtreme	size	leadingEdge
1	translation	9.99900009999e-05	0.0964278572142786	0.955528378584837	1.43012685630056	0	325	EIF4A2,RPS2,RPL13A,RPL7A,RPL3,RPS13,RPS8,RPL23A,EEF1B2,RPL5,RPL10,RPLP0,RPL21,RPL27A,MRPL32,EIF4G2,RPL39,RPL32,RPS3,EIF4G1
2	ribosome biogenesis	9.99900009999e-05	0.0964278572142786	0.970501220756866	1.47899434665383	0	226	RPS2,WDR74,RPL7A,RPL3,NOP56,RPS8,RPL23A,RPL5,RPL10,RPLP0
3	rRNA processing	9.99900009999e-05	0.0964278572142786	0.976367165712576	1.51203724823649	0	166	RPS2,WDR74,RPL7A,NOP56,RPS8,RPL5
4	peptide metabolic process	9.99900009999e-05	0.0964278572142786	0.948274871232541	1.40189565201008	0	409	EIF4A2,RPS2,RPL13A,RPL7A,RPL3,RPS13,RPS8,RPL23A,EEF1B2,HSPA8,RPL5,RPL10,RPLP0,RPL21,RPL27A,MRPL32,EIF4G2,RPL39,RPL32,RPS3,EIF4G1
5	peptide biosynthetic process	9.99900009999e-05	0.0964278572142786	0.955035868183329	1.42584919427261	0	338	EIF4A2,RPS2,RPL13A,RPL7A,RPL3,RPS13,RPS8,RPL23A,EEF1B2,RPL5,RPL10,RPLP0,RPL21,RPL27A,MRPL32,EIF4G2,RPL39,RPL32,RPS3,EIF4G1
6	rRNA metabolic process	9.99900009999e-05	0.0964278572142786	0.973225252512975	1.49759739172895	0	188	RPS2,WDR74,RPL7A,NOP56,RPS8,RPL5
7	cellular amide metabolic process	9.99900009999e-05	0.0964278572142786	0.938594392226739	1.36536119557904	0	567	EIF4A2,RPS2,RPL13A,RPL7A,RPL3,RPS13,RPS8,RPL23A,EEF1B2,HSPA8,RPL5,RPL10,RPLP0,RPL21,RPL27A,MRPL32,EIF4G2,RPL39,RPL32,RPS3,B4GALT3,EIF4G1
8	amide biosynthetic process	9.99900009999e-05	0.0964278572142786	0.95017876135354	1.40471029506718	0	409	EIF4A2,RPS2,RPL13A,RPL7A,RPL3,RPS13,RPS8,RPL23A,EEF1B2,RPL5,RPL10,RPLP0,RPL21,RPL27A,MRPL32,EIF4G2,RPL39,RPL32,RPS3,B4GALT3,EIF4G1
9	establishment of protein localization to membrane	0.0001999800019998	0.171427301714273	0.960017183062881	1.47010904011781	1	206	RPS2,RPL13A,RPL7A,RPL3,RPS13,RPS8,RPL23A,RPL5,RPL10,RPLP0,RPL21,RPL27A,RPL39,MACF1,RPL32,RPS3
