# Supplementary material for: BHi-Cect: a top-down algorithm for identifying the multi-scale hierarchical structure of chromosomes
Source: Nucleic Acids Res. 2020 Feb 3;48(5):e26. doi: 10.1093/nar/gkaa004 (PMC7049727; doi:10.1093/nar/gkaa004)
Supplement: gkaa004_Supplemental_Files [file gkaa004_supplemental_files.zip › Supp.Tbl3_gsea_dim1.tsv]

pathway	pval	padj	ES	NES	nMoreExtreme	size	leadingEdge
1	intracellular protein transport	0.0000999900009999	0.03185955305609	0.330921244321399	1.35532722688266	0	794	PEX10,ZDHHC22,CPSF1,RPL8,VPS28,GNPTG,SNAP47,TSNARE1,PKD1,RAB26,TSC2,RPS15,AKT1,DECR2,RAB40C,RNPS1,AP3D1,DNLZ,PMPCA,SCRIB,ZC3H3,RPL18A,TIMM44,RPS21,RPL7A,SURF4,KIF5A,TAOK2,AP2A2,U2AF1L4,ACD,NUTF2,ARFRP1,NUP62,TBC1D17,CDC37,HOMER3,RAB3A,UBA52,UPF1,NDC1,RPL28,U2AF2,MAPK8IP3,RPS2,RPL13A,RPS11,TBC1D16,ANKLE1,ASPSCR1,ZDHHC18,AP2A1,AP1M2,GGA1,RAB37,RPL38,SLC25A6,PREB,DDX19B,UNC93B1,RPL39,GRIPAP1,HDAC6,T…
2	structural constituent of ribosome	0.000103209825575395	0.03185955305609	0.455482010026507	1.72828351586399	0	128	MRPL55,RPL8,RPS15,RPL18A,RPS21,RPL7A,MRPL4,UBA52,RPL28,MRPS34,RPL3L,RPS2,MRPL41,RPL13A,RPS11,MRPL34,MRPL28,RPL38,RPL39,MRPL27,MRPL23,RPL10,MRPS2,RPL23A,RPL29,MRPS7,RPS28,RPLP2,RPS5,MRPL36,RPL18,RPL41,RPS26,RPL26,RPS9,RPL36,RPL13,IMP3,MRPL51,MRPL21,MRPL43,RPL3,MRPL17,RPL35,MRPL49,MRPL2,RPL7L1,RPS14,MRPS12,RPS16,MRPL37,MRPS5,MRPL10,MRPS17,RPL19,RPL23,RPSA,MRPL52,RPS19,RPL12,MRPL14,MRPS18A
3	translation	0.000100200400801603	0.03185955305609	0.386982479418403	1.54428734409675	0	311	MRPL55,LRRC47,RPL8,ZNF598,RPS15,AKT1,EEF1D,RPL18A,RPS21,RPL7A,TMA7,PARS2,VARS,EEF1A2,EIF3G,MRPL4,UBA52,RPL28,MRPL45,MRPS34,RPL3L,RPS2,MRPL41,RPL13A,RPS11,MRPL34,EEF2,MRPL28,RPL38,AARS,RPL39,FTSJ1,MRPL38,MRPL27,APEH,EIF1AD,MRPL23,RPL10,MRPS2,GADD45GIP1,ERAL1,RPL23A,RPL29,MRPS7,RPS28,RPLP2,RPS5,EIF3L,MTFMT,EEF1G,MRPL36,TUFM,EIF4G1,CARS,RPL18,RBM4,ASMT,MRPL40,MRPL54,RPL41,RPS26,EFTUD2,EIF2B5,EIF2B1,…
4	keratin filament	0.000105252078728555	0.03185955305609	0.525010704231277	1.94043841252974	0	95	EPPK1,FAM83H,FBF1,KRTAP5-1,KRTAP5-3,KRTAP5-4,KRTAP5-5,KRTAP5-6,KRTAP5-2,CASP14,KRT1,KRT18,KRT2,KRT3,KRT4,KRT5,KRT6A,KRT6B,KRT6C,KRT7,KRT71,KRT72,KRT73,KRT74,KRT75,KRT76,KRT77,KRT78,KRT79,KRT8,KRT80,KRT81,KRT82,KRT83,KRT84,KRT85,KRT86
5	ubiquitin-dependent protein catabolic process	0.000100030009002701	0.03185955305609	0.374906861865591	1.50969519568994	0	411	FBXO2,FBXL6,VPS28,ANAPC2,FBXW5,MAN1B1,TOLLIP,CDC34,RNF126,FBXL16,STUB1,UBE2I,SHARPIN,UBE2J2,NTAN1,MTA1,MVB12A,ADRM1,CCNF,KCTD13,BAG6,PSMB10,UBA52,UBE2S,PSMB3,SPSB3,ARRDC1,PSMD13,ZNRF4,CUL9,CHFR,FZR1,USP17L10,USP17L11,USP17L13,USP17L17,USP17L18,USP17L22,USP17L23,USP17L24,HDAC6,RNF40,BAP1,KAT5,ARRB2,KCTD5,MAEA,TMEM129,ANAPC11,NPLOC4,SPSB2,USP5,FBXL19,RAD23A,USP30,CBLC,KCTD2,PSMB6,UBAP1L,KCTD17,RNF5…
6	cellular response to DNA damage stimulus	0.0001	0.03185955305609	0.348184009835485	1.41802729087488	0	616	TP73,HSF1,RECQL4,TONSL,STUB1,NTHL1,IRF7,MUM1,ARID3A,SIRT6,ZBTB7A,AKT1,ZBTB42,CRIP1,MTA1,POLR2L,MAPK15,PPP5C,MAPK12,RBBP8NL,DOT1L,GTSE1,ATRIP,SHISA5,TREX1,INO80E,KIF22,PAGR1,TAOK2,BAG6,MSH5,ACD,CHRNA4,RTEL1,RTEL1-TNFRSF6B,POLD1,CDKN2D,UBA52,UPF1,BRSK1,EME2,MEIOB,CCDC155,MAD2L2,ANKLE1,BABAM1,CNOT3,TFPT,GPS1,SFN,PIAS4,IFI16,MNDA,IRF3,PNKP,PRMT1,POLR2E,STK11,POLE,CHAF1A,FZR1,TRIM28,SUV39H1,CDK3,GML,E…
7	nuclear-transcribed mRNA catabolic process	0.000101615689462453	0.03185955305609	0.430226347155453	1.6644908116642	0	160	RPL8,RPS15,RNPS1,EXOSC4,RPL18A,RPS21,LSM7,RPL7A,LSM2,EDC4,HELZ2,LSM4,UBA52,UPF1,RPL28,RPS2,RPL13A,RPS11,CNOT3,RPL38,RPL39,EDC3,RPL10,RPL23A,RPL29,RPS28,RPLP2,RPS5,DXO,SKIV2L,CASC3,POLR2G,TUT1,EIF4G1,EXOSC5,NT5C3B,RPL18,PPP2R1A,DHX34,EXOSC10,PAN2,RPL41,RPS26,WDR61,UPF3B,RPL26,RPS18,RPS9,RPL36,CNOT6,RPL13,ETF1,DDX6,RPS25,RPL3,RPL35,SMG9,UPF3A,RPS14,RPS16,SAMD4B,ZFP36,AGO1,SMG1,PATL2,RPL19,RPL23,RPS…
8	cellular protein catabolic process	0.000100030009002701	0.03185955305609	0.35196550837085	1.42560632325135	0	496	FBXO2,FBXL6,VPS28,ANAPC2,FBXW5,MAN1B1,BRSK2,TOLLIP,CDC34,RNF126,FBXL16,STUB1,UBE2I,SHARPIN,UBE2J2,NTAN1,MTA1,MVB12A,ADRM1,CCNF,KCTD13,ACR,FBXO44,BAG6,AP2A2,PSMB10,KEAP1,UBA52,UBE2S,PSMB3,SPSB3,ARRDC1,PSMD13,ZNRF4,CUL9,AP2A1,CHFR,UBXN6,FZR1,USP17L10,USP17L11,USP17L13,USP17L17,USP17L18,USP17L22,USP17L23,USP17L24,TCIRG1,CCDC115,HDAC6,RNF40,BAP1,RNF123,CTSW,KAT5,ARRB2,KCTD5,MAEA,TMEM129,ANAPC11,NPLOC…
9	proteolysis involved in cellular protein catabolic process	0.000100050025012506	0.03185955305609	0.360617263405112	1.45789711007408	0	468	FBXO2,FBXL6,VPS28,ANAPC2,FBXW5,MAN1B1,BRSK2,TOLLIP,CDC34,RNF126,FBXL16,STUB1,UBE2I,SHARPIN,UBE2J2,NTAN1,MTA1,MVB12A,ADRM1,CCNF,KCTD13,ACR,FBXO44,BAG6,PSMB10,KEAP1,UBA52,UBE2S,PSMB3,SPSB3,ARRDC1,PSMD13,ZNRF4,CUL9,CHFR,UBXN6,FZR1,USP17L10,USP17L11,USP17L13,USP17L17,USP17L18,USP17L22,USP17L23,USP17L24,HDAC6,RNF40,BAP1,RNF123,CTSW,KAT5,ARRB2,KCTD5,MAEA,TMEM129,ANAPC11,NPLOC4,SPSB2,USP5,FBXL19,RAD23A,…
10	translational initiation	0.000103316458311809	0.03185955305609	0.444252497386484	1.67849861048202	0	120	RPL8,RPS15,RPL18A,RPS21,RPL7A,EIF3G,UBA52,RPL28,RPS2,RPL13A,RPS11,RPL38,RPL39,EIF1AD,RPL10,RPL23A,RPL29,RPS28,RPLP2,RPS5,EIF3L,MTFMT,EIF4G1,RPL18,RBM4,RPL41,RPS26,EIF2B5,EIF2B1,EIF3I,EIF4A1,RPL26,RPS18,RPS9,RPL36,RPL13,EIF4H,DHX33,EIF4B,EIF3D,TICRR,RPS25,RPL3,EIF4E1B,RPL35,RPS14,EIF3K,RPS16,RPL19,RPL23,RPSA,RPS19,RPL12,EIF2B3,EIF5,EIF2S2
11	chromatin organization	0.0001	0.03185955305609	0.3392976761487	1.37844136541006	0	564	HIST2H3PS2,MIER2,EDF1,MBD3,MUM1,SIRT6,MTA1,PPP5C,HDAC10,MRGBP,DOT1L,NOC2L,HIRIP3,INO80E,PAGR1,SIRT3,BAG6,CENPT,DNMT1,ACTL6B,PCGF2,PIH1D1,CBX2,CBX4,CBX8,BABAM1,SIN3B,H1F0,PRMT1,GPX4,EP400,CHAF1A,KDM4B,HMG20B,PRDM16,EHMT2,MBD3L1,TRIM28,FOXP3,HDAC6,SUV39H1,ARID1A,SAFB,ASF1B,PKN1,RNF40,SRCAP,NAA40,BAP1,WDR82,SET,KAT5,RUVBL2,BRD3,RPS6KA4,ZNHIT1,CTBP1,PCGF3,SIRT7,MBD3L2,MBD3L3,MBD3L4,MBD3L5,HCFC1,MECP2…
12	RNA catabolic process	0.000100969305331179	0.03185955305609	0.418755648298615	1.6405648619249	0	199	RPL8,RPS15,RNPS1,EXOSC4,RPL18A,RPS21,LSM7,RPL7A,RNH1,HSPA1A,HSPA1B,LSM2,EDC4,HELZ2,LSM4,UBA52,UPF1,RPL28,RPS2,RPL13A,RPS11,CNOT3,RPL38,RPL39,EDC3,RNASEH2C,RPL10,RPL23A,RPL29,RPS28,RPLP2,RPS5,DXO,SKIV2L,CASC3,POLR2G,TUT1,EIF4G1,EXOSC5,NT5C3B,RPL18,PPP2R1A,METTL16,DHX34,EXOSC10,LIN28A,PAN2,RPL41,RPS26,WDR61,AGO3,UPF3B,RPL26,PPP1R8,AGO4,RPS18,RPS9,DEDD2,KHSRP,RPL36,CNOT6,RPL13,ETF1,DDX6,RPS25,RPL3,R…
13	proteasomal protein catabolic process	0.000100310963988364	0.03185955305609	0.387090308753248	1.53889620414678	0	275	FBXO2,FBXL6,ANAPC2,FBXW5,MAN1B1,BRSK2,CDC34,RNF126,FBXL16,STUB1,SHARPIN,UBE2J2,MTA1,CCNF,KCTD13,FBXO44,BAG6,PSMB10,KEAP1,UBA52,UBE2S,PSMB3,SPSB3,UBXN6,FZR1,KAT5,ARRB2,KCTD5,MAEA,TMEM129,ANAPC11,NPLOC4,SPSB2,FBXL19,RAD23A,KCTD2,PSMB6,KCTD17,RNF5,NR1D1,UBXN1,PSMD2,FBXL15,TOR1A,LRRC29,ANKZF1,DNAJB2,ZFAND2B,FBXL8,SGTA,UBXN11,DDB1,CDK2,RNF41,RNF187,FBXO6,PML,TRIM72,UBE2A,AURKB,PSMB8,PSMB9,PRPF19,RMND5…
14	covalent chromatin modification	0.000100130169219986	0.03185955305609	0.387111798670582	1.54638107223116	0	318	MIER2,EDF1,MBD3,SIRT6,MTA1,PPP5C,HDAC10,MRGBP,DOT1L,PAGR1,SIRT3,PCGF2,CBX8,SIN3B,PRMT1,EP400,KDM4B,HMG20B,PRDM16,EHMT2,MBD3L1,HDAC6,SUV39H1,PKN1,RNF40,SRCAP,NAA40,BAP1,WDR82,KAT5,RUVBL2,RPS6KA4,CTBP1,PCGF3,SIRT7,MBD3L2,MBD3L3,MBD3L4,MBD3L5,HCFC1,MECP2,ATXN7L3,HDAC5,CHD4,ING4,NACC2,ELK4,CARM1,LDB1,PADI2,PADI3,AURKC,WDR5,MSL1,KDM5B,MTA2,TAF6L,MEAF6,PADI1,PADI4,HIPK4,NTMT1,FKBP10,KAT2A,SETD1B,RBM14,…
15	protein catabolic process	0.0001	0.03185955305609	0.35653806504869	1.44733734111805	0	549	FBXO2,FBXL6,VPS28,ANAPC2,FBXW5,MAN1B1,TRAF2,BRSK2,TOLLIP,CDC34,RNF126,FBXL16,STUB1,UBE2I,SHARPIN,UBE2J2,NTAN1,ABHD17A,ELANE,AKT1,MTA1,MVB12A,ADRM1,CCNF,KCTD13,ACR,FBXO44,BAG6,AP2A2,CTRL,PSMB10,NAPSA,KEAP1,UBA52,UBE2S,PSMB3,SPSB3,ARRDC1,PSMD13,USE1,ZNRF4,NOTUM,CUL9,AP2A1,CHFR,UBXN6,FZR1,USP17L10,USP17L11,USP17L13,USP17L17,USP17L18,USP17L22,USP17L23,USP17L24,TCIRG1,CCDC115,HDAC6,RNF40,BAP1,RNF123,C…
16	modification-dependent protein catabolic process	0.000100040016006403	0.03185955305609	0.372126240043253	1.49901911494486	0	415	FBXO2,FBXL6,VPS28,ANAPC2,FBXW5,MAN1B1,TOLLIP,CDC34,RNF126,FBXL16,STUB1,UBE2I,SHARPIN,UBE2J2,NTAN1,MTA1,MVB12A,ADRM1,CCNF,KCTD13,BAG6,PSMB10,UBA52,UBE2S,PSMB3,SPSB3,ARRDC1,PSMD13,ZNRF4,CUL9,CHFR,FZR1,USP17L10,USP17L11,USP17L13,USP17L17,USP17L18,USP17L22,USP17L23,USP17L24,HDAC6,RNF40,BAP1,KAT5,ARRB2,KCTD5,MAEA,TMEM129,ANAPC11,NPLOC4,SPSB2,USP5,FBXL19,RAD23A,USP30,CBLC,KCTD2,PSMB6,UBAP1L,KCTD17,RNF5…
17	nuclear-transcribed mRNA catabolic process, nonsense-mediated decay	0.00010527423939362	0.03185955305609	0.504740483532914	1.86656825417714	0	96	RPL8,RPS15,RNPS1,RPL18A,RPS21,RPL7A,HELZ2,UBA52,UPF1,RPL28,RPS2,RPL13A,RPS11,RPL38,RPL39,RPL10,RPL23A,RPL29,RPS28,RPLP2,RPS5,SKIV2L,CASC3,EIF4G1,RPL18,PPP2R1A,EXOSC10,RPL41,RPS26,UPF3B,RPL26,RPS18,RPS9,RPL36,RPL13,ETF1,RPS25,RPL3,RPL35,SMG9,UPF3A,RPS14,RPS16,SMG1,RPL19,RPL23,RPSA,RPS19,MAGOH,RPL12,GSPT1
18	mRNA catabolic process	0.000101306858474319	0.03185955305609	0.433067688128992	1.68433823733974	0	174	RPL8,RPS15,RNPS1,EXOSC4,RPL18A,RPS21,LSM7,RPL7A,RNH1,HSPA1A,HSPA1B,LSM2,EDC4,HELZ2,LSM4,UBA52,UPF1,RPL28,RPS2,RPL13A,RPS11,CNOT3,RPL38,RPL39,EDC3,RPL10,RPL23A,RPL29,RPS28,RPLP2,RPS5,DXO,SKIV2L,CASC3,POLR2G,TUT1,EIF4G1,EXOSC5,NT5C3B,RPL18,PPP2R1A,METTL16,DHX34,EXOSC10,PAN2,RPL41,RPS26,WDR61,AGO3,UPF3B,RPL26,AGO4,RPS18,RPS9,KHSRP,RPL36,CNOT6,RPL13,ETF1,DDX6,RPS25,RPL3,RPL35,SMG9,UPF3A,RPS14,RPS16,S…
19	protein localization to endoplasmic reticulum	0.000103939299449122	0.03185955305609	0.472879485298446	1.77390129321194	0	112	RER1,RPL8,RPS15,SEC16A,GPAA1,RPL18A,RPS21,RPL7A,UBA52,RPL28,RPS2,RPL13A,RPS11,RPL38,RPL39,SRP68,BCAP31,RPL10,KDELR1,RPL23A,RPL29,RPS28,RPLP2,RPS5,PMM1,GBF1,RPL18,ZFAND2B,SGTA,RPL41,RPS26,PDIA2,PPP1R15A,RPL26,RPS18,RPS9,GRIK5,RPL36,RPL13,CHMP4A,KDELR3,RPS25,SRP9,RPL3,HSPA5,RPL35,RPS14,RPS16,OS9,RPL19,RPL23,RPSA,SEC61A1,RPS19,RPL12,SPCS1
20	SRP-dependent cotranslational protein targeting to membrane	0.000107296137339056	0.03185955305609	0.51864620092493	1.87006134365406	0	77	RPL8,RPS15,RPL18A,RPS21,RPL7A,UBA52,RPL28,RPS2,RPL13A,RPS11,RPL38,RPL39,SRP68,RPL10,RPL23A,RPL29,RPS28,RPLP2,RPS5,RPL18,ZFAND2B,RPL41,RPS26,RPL26,RPS18,RPS9,RPL36,RPL13,RPS25,SRP9,RPL3,RPL35,RPS14,RPS16,RPL19,RPL23,RPSA,SEC61A1,RPS19,RPL12
21	DNA metabolic process	0.0001	0.03185955305609	0.359835927319024	1.46784252386395	0	653	TP73,HSF1,RECQL4,TONSL,CDC34,CHTF18,STUB1,TELO2,DNASE1L2,E4F1,NTHL1,CDT1,MBD3,MUM1,TCF3,WDR18,SIRT6,MTA1,POLR2L,EXOSC4,PPP5C,MAP1S,MOV10L1,RBBP8NL,ATRIP,TREX1,INO80E,KCTD13,KIF22,PAGR1,SYCE3,MSH5,TEX19,ACD,CHRNA4,RTEL1,RTEL1-TNFRSF6B,POLD1,CDKN2D,DNMT1,UBA52,UPF1,EME2,MEIOB,CCDC155,MAD2L2,HEMK1,ANKLE1,BABAM1,TFPT,GPS1,H1F0,PIAS4,PNKP,POLR2E,POLE,CHAF1A,FZR1,NFIC,EHMT2,MBD3L1,FOXL2,TRIM28,TEN1,EME…
22	cotranslational protein targeting to membrane	0.00010680337498665	0.03185955305609	0.504816006094734	1.83093840234858	0	81	RPL8,RPS15,RPL18A,RPS21,RPL7A,UBA52,RPL28,RPS2,RPL13A,RPS11,RPL38,RPL39,SRP68,RPL10,RPL23A,RPL29,RPS28,RPLP2,RPS5,RPL18,ZFAND2B,RPL41,RPS26,RPL26,RPS18,RPS9,RPL36,RPL13,RPS25,SRP9,RPL3,RPL35,RPS14,RPS16,ARL6IP1,RPL19,RPL23,RPSA,SEC61A1,RPS19,RPL12
23	peptide biosynthetic process	0.000100170289492137	0.03185955305609	0.377851116762582	1.51134657347899	0	332	MRPL55,LRRC47,RPL8,ZNF598,RPS15,ELANE,AKT1,EEF1D,OPLAH,RPL18A,RPS21,RPL7A,TMA7,PARS2,VARS,EEF1A2,EIF3G,MRPL4,UBA52,RPL28,MRPL45,HAGH,MRPS34,RPL3L,RPS2,MRPL41,RPL13A,RPS11,MRPL34,EEF2,MRPL28,RPL38,AARS,RPL39,FTSJ1,MRPL38,MRPL27,APEH,EIF1AD,MRPL23,GGT6,RPL10,MRPS2,GADD45GIP1,ERAL1,RPL23A,RPL29,MRPS7,RPS28,RPLP2,RPS5,EIF3L,MTFMT,EEF1G,MRPL36,TUFM,EIF4G1,CARS,RPL18,RBM4,ASMT,GGT2,MRPL40,MRPL54,RPL41,…
24	histone modification	0.000100210441928049	0.03185955305609	0.383107203514764	1.52801194756281	0	307	MIER2,EDF1,MBD3,SIRT6,MTA1,PPP5C,HDAC10,MRGBP,DOT1L,PAGR1,SIRT3,PCGF2,CBX8,SIN3B,PRMT1,EP400,KDM4B,HMG20B,PRDM16,EHMT2,HDAC6,SUV39H1,PKN1,RNF40,SRCAP,NAA40,BAP1,WDR82,KAT5,RUVBL2,RPS6KA4,CTBP1,PCGF3,SIRT7,HCFC1,MECP2,ATXN7L3,HDAC5,CHD4,ING4,NACC2,ELK4,CARM1,LDB1,PADI2,PADI3,AURKC,WDR5,MSL1,KDM5B,MTA2,TAF6L,MEAF6,PADI1,PADI4,HIPK4,NTMT1,FKBP10,KAT2A,SETD1B,RBM14,BRD8,HSF4,BAZ1B,NAA60,DDB1,CDK2,GTF…
25	protein targeting to ER	0.000106337728626117	0.03185955305609	0.490495889899988	1.79191378224465	0	86	RPL8,RPS15,RPL18A,RPS21,RPL7A,UBA52,RPL28,RPS2,RPL13A,RPS11,RPL38,RPL39,SRP68,RPL10,RPL23A,RPL29,RPS28,RPLP2,RPS5,PMM1,RPL18,ZFAND2B,SGTA,RPL41,RPS26,RPL26,RPS18,RPS9,RPL36,RPL13,CHMP4A,RPS25,SRP9,RPL3,RPL35,RPS14,RPS16,RPL19,RPL23,RPSA,SEC61A1,RPS19,RPL12,SPCS1,CHMP4B
26	mRNA metabolic process	0.0001	0.03185955305609	0.3496868369151	1.41986696683002	0	555	CPSF1,HSF1,RPL8,SSU72,RPS15,PTBP1,RNPS1,POLR2L,EXOSC4,PUF60,ZC3H3,RPL18A,ELAVL1,RPS21,LSM7,SF3A2,RPL7A,PHRF1,RNH1,SNRNP70,HSPA1A,HSPA1B,LSM2,U2AF1L4,EDC4,HELZ2,PRPF6,SOX18,ZNF473,LSM4,UBA52,UPF1,RPL28,RBM5,U2AF2,RPS2,RPL13A,RPS11,CNOT3,PRPF31,TSEN34,RBFOX3,SRF,SRRT,SCAF1,POLR2E,CACTIN,CELF5,SUGP2,RPL38,RPL39,GPKOW,PQBP1,EDC3,DDX39A,PRKACA,CD2BP2,SART1,SF3B2,SRRM2,SLBP,ALYREF,DKC1,FLNA,RPL10,SRPK3…
27	establishment of protein localization to endoplasmic reticulum	0.000105932203389831	0.03185955305609	0.466283653661951	1.71207213659724	0	90	RPL8,RPS15,RPL18A,RPS21,RPL7A,UBA52,RPL28,RPS2,RPL13A,RPS11,RPL38,RPL39,SRP68,RPL10,RPL23A,RPL29,RPS28,RPLP2,RPS5,PMM1,RPL18,ZFAND2B,SGTA,RPL41,RPS26,RPL26,RPS18,RPS9,RPL36,RPL13,CHMP4A,RPS25,SRP9,RPL3,RPL35,RPS14,RPS16,RPL19,RPL23,RPSA,SEC61A1,RPS19,RPL12,SPCS1,CHMP4B
28	ribonucleoprotein complex biogenesis	0.000100160256410256	0.03185955305609	0.371166121356039	1.4849960052312	0	337	BOP1,TSR3,TBL3,TRAF7,RRN3,RPS15,WDR18,EXOSC4,RPS21,SF3A2,REXO4,RPL7A,SURF6,NOC2L,ATXN2L,PRPF6,KRI1,PPAN,PPAN-P2RY11,DDX49,LSM4,MPV17L2,RBM5,RPL3L,RPS2,PIH1D1,PRPF31,NOL12,CIRBP,CELF5,RPL38,IMP4,SUV39H1,EDC3,CD2BP2,SART1,RUVBL2,PELP1,TRMT112,NSUN5,POP4,RRP9,DKC1,RPL10,SRPK3,EMG1,NOP2,NGDN,MPHOSPH10,ERAL1,RPL23A,GEMIN7,MRPS7,RPS28,RPS5,XAB2,PRPF8,WDR74,PWP2,NOLC1,EXOSC5,DDX28,YBEY,NOL3,METTL16,LUC7…
29	cellular macromolecule catabolic process	0.0001	0.03185955305609	0.36865520350164	1.50684022331705	0	721	FBXO2,FBXL6,RPL8,VPS28,ANAPC2,FBXW5,MAN1B1,BRSK2,TOLLIP,CDC34,RNF126,FBXL16,STUB1,UBE2I,SHARPIN,DNASE1L2,UBE2J2,NTAN1,RPS15,MTA1,RNPS1,EXOSC4,MVB12A,RPL18A,ADRM1,RPS21,LSM7,RPL7A,RNH1,CCNF,KCTD13,ACR,FBXO44,BAG6,HSPA1A,HSPA1B,LSM2,AP2A2,EDC4,PSMB10,HELZ2,KEAP1,LSM4,UBA52,UPF1,RPL28,UBE2S,PSMB3,RPS2,SPSB3,ARRDC1,RPL13A,RPS11,PSMD13,ZNRF4,CNOT3,H1F0,CUL9,AP2A1,CHFR,UBXN6,FZR1,RPL38,FOXL2,USP17L10,U…
30	acylglycerol O-acyltransferase activity	0.000121966093426028	0.0350083343497175	0.646471781476637	1.92207922913509	0	24	DGAT1,AGPAT2,PNPLA2,MBOAT7,MOGAT3,TAZ,LPCAT3,AGPAT1,LPCAT1,AGPAT3
31	ribosome biogenesis	0.000201491033649003	0.0482782206972337	0.385634452325703	1.51616331243978	1	213	BOP1,TSR3,TBL3,TRAF7,RRN3,RPS15,WDR18,EXOSC4,RPS21,REXO4,RPL7A,SURF6,NOC2L,KRI1,PPAN,PPAN-P2RY11,DDX49,MPV17L2,RPL3L,RPS2,PIH1D1,NOL12,RPL38,IMP4,SUV39H1,SART1,PELP1,TRMT112,NSUN5,POP4,RRP9,DKC1,RPL10,EMG1,NOP2,NGDN,MPHOSPH10,ERAL1,RPL23A,MRPS7,RPS28,RPS5,WDR74,PWP2,NOLC1,EXOSC5,DDX28,YBEY,METTL16,C1QBP,NUP88,EXOSC10,TSC1,PA2G4,DDX31,RPL26,SENP3,WDR46,NHP2,RPS9,IMP3,DDX17,RRP1,UTP6,FBL,RPL3,NOP16…
32	ribonucleoprotein complex	0.0002	0.0482782206972337	0.328840633508559	1.34369633690827	1	711	MRPL55,BOP1,HSF1,RPL8,TBL3,BTBD2,DAZAP1,RPS15,CCDC94,RPL18A,ELAVL1,MOV10L1,RPS21,LSM7,SF3A2,RPL7A,SURF6,PKP3,NOC2L,ATXN2L,SNRNP70,HSPA1A,HSPA1B,LSM2,RBM42,U2AF1L4,EDC4,PRPF6,NUP62,KRI1,MRPL4,PPAN,PPAN-P2RY11,LSM4,MPV17L2,UBA52,UPF1,POP7,RPL28,RBM5,U2AF2,MRPL45,MRPS34,RPL3L,RPS2,MRPL41,PIH1D1,RPL13A,RPS11,MRPL34,CNOT3,PRPF31,EEF2,CIRBP,CACTIN,CELF5,MRPL28,ILF3,RPL38,IMP4,RNF113A,RPL39,GPKOW,PQBP1,…
33	proteasome-mediated ubiquitin-dependent protein catabolic process	0.000200883889112093	0.0482782206972337	0.387367425517578	1.5332838182851	1	252	FBXO2,FBXL6,ANAPC2,FBXW5,MAN1B1,CDC34,RNF126,FBXL16,STUB1,SHARPIN,UBE2J2,MTA1,CCNF,KCTD13,BAG6,PSMB10,UBA52,UBE2S,PSMB3,SPSB3,FZR1,KAT5,ARRB2,KCTD5,MAEA,TMEM129,ANAPC11,NPLOC4,SPSB2,FBXL19,RAD23A,KCTD2,PSMB6,KCTD17,RNF5,UBXN1,PSMD2,FBXL15,LRRC29,ANKZF1,DNAJB2,ZFAND2B,FBXL8,SGTA,UBXN11,DDB1,CDK2,RNF187,FBXO6,PML,TRIM72,UBE2A,AURKB,PSMB8,PSMB9,RMND5B,GSK3A,DCAF11,DERL2,AGAP3,PSMB2,RBCK1,RNF4,CDC23,…
34	establishment of protein localization to membrane	0.000201592581393005	0.0482782206972337	0.396381709427894	1.55782534339063	1	210	ZDHHC22,RPL8,SNAP47,RAB26,RPS15,GRIN3B,SCRIB,RPL18A,RPS21,RPL7A,TAOK2,BAG6,ARFRP1,UBA52,RPL28,RPS2,RPL13A,RPS11,ZDHHC18,RPL38,RPL39,GRIPAP1,SRP68,ZDHHC12,BAD,RPL10,UBL4A,NDUFA13,RAB34,RPL23A,RPL29,MYO1C,TUSC5,RAB11B,RPS28,RPLP2,RPS5,MICALL1,CACNG2,NCF1,ZDHHC11,ZDHHC11B,RPL18,BBS1,ZDHHC24,ZDHHC1,ZFAND2B,C16orf70,SGTA,RPL41,RPS26,STX1B,RILPL1,RILPL2,BAX,RPL26,VAMP2,RPS18,RPS9,RPL36,TIMM13,ZDHHC7,RP…
35	regulation of gene expression, epigenetic	0.000201836714098294	0.0482782206972337	0.401766747854934	1.57517474900372	1	201	MBD3,MTA1,POLR2L,MOV10L1,DOT1L,DNMT1,UPF1,DGCR8,PCGF2,H1F0,IFI16,POLR1C,SRRT,POLR2E,MBD3L1,HDAC6,SUV39H1,ARID1A,WBP2,IGF2,MYBBP1A,PCGF3,MBD3L2,MBD3L3,MBD3L4,MBD3L5,MECP2,HDAC5,KCNQ1,MYO1C,PADI2,TERT,DNMT3L,SNIP1,HIRA,KAT2A,HENMT1,RBM4,CTCF,BAZ1B,EXOSC10,NOTCH4,LIN28A,PUM1,XPO5,AGO3,PPP1R8,AGO4,PHF1,H1FX,CNOT6,ZFP57,ZNRD1,STAT3,POLR2F,PRMT7,CD3EAP,H3F3A,ZC3H7B,RRP8,MBD1,SIRT2,ZFP36,RBBP4,PABPC1L,Z…
36	amide biosynthetic process	0.0002000400080016	0.0482782206972337	0.354455070027061	1.42964729994588	1	426	MRPL55,LRRC47,RPL8,ZNF598,ACSF3,RPS15,ELANE,AKT1,EEF1D,OPLAH,RPL18A,RPS21,RPL7A,B4GALNT1,TMA7,FAM57B,PARS2,VARS,EEF1A2,EIF3G,MRPL4,CERS1,UBA52,RPL28,MRPL45,HAGH,MRPS34,RPL3L,RPS2,MRPL41,RPL13A,RPS11,MRPL34,CERS4,FASN,EEF2,MRPL28,RPL38,AARS,SMPD4,RPL39,FTSJ1,MRPL38,MRPL27,APEH,EIF1AD,MRPL23,GGT6,RPL10,NAGS,MRPS2,PM20D1,ASS1,GADD45GIP1,ERAL1,RPL23A,RPL29,MRPS7,RPS28,RPLP2,RPS5,EIF3L,MTFMT,PPT2,EEF1…
37	large ribosomal subunit	0.000209183139838929	0.0486831355987302	0.458174859649272	1.70584459137663	1	104	MRPL55,RPL8,RPL18A,RPL7A,SURF6,MRPL4,MPV17L2,RPL28,MRPL45,RPL3L,MRPL41,RPL13A,MRPL34,MRPL28,RPL38,RPL39,MRPL38,MRPL27,MRPL23,RPL10,RPL23A,RPL29,RPLP2,MRPL36,RPL18,MRPL40,MRPL54,RPL41,C12orf65,FXR2,RPL26,NHP2,RPL36,RPL13,MRPL51,MRPL21,MRPL43,RPL3,MRPL17,RPL35,NDUFAB1,MRPL49,MRPL2,RPL7L1,MRPL37,MRPL10,RPL19,RPL23,MRPL52,RPL12,RSL1D1,MRPL14,MRPS18A
