# Supplementary material for: BHi-Cect: a top-down algorithm for identifying the multi-scale hierarchical structure of chromosomes
Source: Nucleic Acids Res. 2020 Feb 3;48(5):e26. doi: 10.1093/nar/gkaa004 (PMC7049727; doi:10.1093/nar/gkaa004)
Supplement: gkaa004_Supplemental_Files [file gkaa004_supplemental_files.zip › Supp.Tbl4_gsea_dim2.tsv]

pathway	pval	padj	ES	NES	nMoreExtreme	size	leadingEdge
1	adaptive immune response	0.0001000100010001	0.0152444853592041	0.521853083948749	1.69513082922422	0	387	IGHV1-18,IGHV2-26,IGHV3-21,IGHV3-23,IGHV3-35,IGHV3-38,IGHV4-28,TRBV2,TRBV3-1,TRBV4-1,TRBV5-1,IGHV4-34,IGKC,IGKJ1,IGKV1-12,IGKV1-16,IGKV1-17,IGKV1-27,IGKV1-33,IGKV1-39,IGKV1-5,IGKV1-6,IGKV1-8,IGKV1-9,IGKV2-24,IGKV2-28,IGKV2-30,IGKV3-11,IGKV3-15,IGKV3-20,IGKV4-1,IGKV5-2,IGKV6-21,LILRA1,LILRB1,LILRB4,CSK,IGHV1-24,IGHV1-45,IGHV1-46,IGHV1-58,IGHV1-69,IGHV2-70,IGHV3-33,IGHV3-43,IGHV3-48,IGHV3-49,IGHV3-…
2	antigen binding	0.000100654252642174	0.0152444853592041	0.702601710233855	2.22142043449831	0	153	IGHV1-18,IGHV2-26,IGHV3-21,IGHV3-23,IGHV3-35,IGHV3-38,IGHV4-28,IGHV4-34,IGKC,IGKV1-12,IGKV1-16,IGKV1-17,IGKV1-27,IGKV1-33,IGKV1-39,IGKV1-5,IGKV1-6,IGKV1-8,IGKV1-9,IGKV2-24,IGKV2-28,IGKV2-30,IGKV3-11,IGKV3-15,IGKV3-20,IGKV4-1,IGKV5-2,IGKV6-21,KIR2DL3,LILRA1,LILRA2,LILRB4,IGHV1-24,IGHV1-45,IGHV1-46,IGHV1-58,IGHV1-69,IGHV2-70,IGHV3-33,IGHV3-43,IGHV3-48,IGHV3-49,IGHV3-53,IGHV3-64,IGHV3-66,IGHV3-72,IG…
3	serine-type endopeptidase activity	0.000100160256410256	0.0152444853592041	0.582258862557311	1.86271015334463	0	208	IGHV3-23,PRSS37,PRSS58,TMPRSS11E,IGHV4-34,IGKC,IGKV1-12,IGKV1-16,IGKV1-17,IGKV1-33,IGKV1-39,IGKV1-5,IGKV2-28,IGKV2-30,IGKV3-11,IGKV3-15,IGKV3-20,IGKV4-1,IGKV5-2,KLK10,KLK11,KLK12,KLK13,KLK14,KLK3,KLK4,KLK5,KLK6,KLK7,KLK8,KLK9,CMA1,IGHV1-46,IGHV1-69,IGHV2-70,IGHV3-33,IGHV3-48,IGHV3-53,IGHV4-39,IGHV4-59,TMPRSS15,IGKV1D-12,IGKV1D-16,IGKV1D-33,IGKV2D-28,IGKV2D-30,IGKV2D-40,IGKV3D-20,KLK1,KLK15,KLK2,T…
4	receptor-mediated endocytosis	0.000100140196274785	0.0152444853592041	0.480446554843944	1.54143873944189	0	231	IGHV3-23,IGHV4-34,IGKC,IGKV1-12,IGKV1-16,IGKV1-17,IGKV1-33,IGKV1-39,IGKV1-5,IGKV2-28,IGKV2-30,IGKV3-11,IGKV3-15,IGKV3-20,IGKV4-1,IGKV5-2,LILRB1,LMBRD1,IGHV1-46,IGHV1-69,IGHV2-70,IGHV3-33,IGHV3-48,IGHV3-53,IGHV4-39,IGHV4-59,TMPRSS15,SFTPD,IGKV1D-12,IGKV1D-16,IGKV1D-33,IGKV2D-28,IGKV2D-30,IGKV2D-40,IGKV3D-20,KIAA1107
5	complement activation	0.000101389029706986	0.0152444853592041	0.707272217581795	2.20415320449202	0	119	CFH,CFHR5,IGHV1-18,IGHV2-26,IGHV3-21,IGHV3-23,IGHV3-35,IGHV3-38,IGHV4-28,IGHV4-34,IGKC,IGKV1-12,IGKV1-16,IGKV1-17,IGKV1-33,IGKV1-39,IGKV1-5,IGKV2-28,IGKV2-30,IGKV3-11,IGKV3-15,IGKV3-20,IGKV4-1,IGKV5-2,IGHV1-24,IGHV1-45,IGHV1-46,IGHV1-58,IGHV1-69,IGHV2-70,IGHV3-33,IGHV3-43,IGHV3-48,IGHV3-49,IGHV3-53,IGHV3-64,IGHV3-66,IGHV3-72,IGHV3-73,IGHV3-74,IGHV4-39,IGHV4-59,IGHV4-61,IGHV5-51,IGHV7-81,VSIG4,IGK…
6	complement activation, classical pathway	0.000101812258195887	0.0152444853592041	0.716804248200995	2.21801644497827	0	105	IGHV1-18,IGHV2-26,IGHV3-21,IGHV3-23,IGHV3-35,IGHV3-38,IGHV4-28,IGHV4-34,IGKC,IGKV1-12,IGKV1-16,IGKV1-17,IGKV1-33,IGKV1-39,IGKV1-5,IGKV2-28,IGKV2-30,IGKV3-11,IGKV3-15,IGKV3-20,IGKV4-1,IGKV5-2,IGHV1-24,IGHV1-45,IGHV1-46,IGHV1-58,IGHV1-69,IGHV2-70,IGHV3-33,IGHV3-43,IGHV3-48,IGHV3-49,IGHV3-53,IGHV3-64,IGHV3-66,IGHV3-72,IGHV3-73,IGHV3-74,IGHV4-39,IGHV4-59,IGHV4-61,IGHV5-51,IGHV7-81,IGKV1D-12,IGKV1D-16…
7	regulation of complement activation	0.000102480016396803	0.0152444853592041	0.682002036752745	2.09074520439556	0	91	CFH,CFHR5,IGHV3-23,IGHV4-34,IGKC,IGKV1-12,IGKV1-16,IGKV1-17,IGKV1-33,IGKV1-39,IGKV1-5,IGKV2-28,IGKV2-30,IGKV3-11,IGKV3-15,IGKV3-20,IGKV4-1,IGKV5-2,PROS1,IGHV1-46,IGHV1-69,IGHV2-70,IGHV3-33,IGHV3-48,IGHV3-53,IGHV4-39,IGHV4-59,IGKV1D-12,IGKV1D-16,IGKV1D-33,IGKV2D-28,IGKV2D-30,IGKV2D-40,IGKV3D-20
8	Fc-epsilon receptor signaling pathway	0.000101822624987272	0.0152444853592041	0.673796509089338	2.08291532966077	0	103	IGHV3-23,IGHV4-34,IGKC,IGKV1-12,IGKV1-16,IGKV1-17,IGKV1-33,IGKV1-39,IGKV1-5,IGKV2-28,IGKV2-30,IGKV3-11,IGKV3-15,IGKV3-20,IGKV4-1,IGKV5-2,IGHV1-46,IGHV1-69,IGHV2-70,IGHV3-33,IGHV3-48,IGHV3-53,IGHV4-39,IGHV4-59,LILRA4,IGKV1D-12,IGKV1D-16,IGKV1D-33,IGKV2D-28,IGKV2D-30,IGKV2D-40,IGKV3D-20
9	Fc-gamma receptor signaling pathway involved in phagocytosis	0.00010160536476326	0.0152444853592041	0.614896479812671	1.90917249423703	0	111	IGHV3-23,IGHV4-34,IGKC,IGKV1-12,IGKV1-16,IGKV1-17,IGKV1-33,IGKV1-39,IGKV1-5,IGKV2-28,IGKV2-30,IGKV3-11,IGKV3-15,IGKV3-20,IGKV4-1,IGKV5-2,IGHV1-46,IGHV1-69,IGHV2-70,IGHV3-33,IGHV3-48,IGHV3-53,IGHV4-39,IGHV4-59,IGKV1D-12,IGKV1D-16,IGKV1D-33,IGKV2D-28,IGKV2D-30,IGKV2D-40,IGKV3D-20,NCKAP1L
10	leukocyte migration	0.000100030009002701	0.0152444853592041	0.436853311725472	1.41170075405169	0	298	IGHV3-23,IGHV4-34,IGKC,IGKV1-12,IGKV1-16,IGKV1-17,IGKV1-33,IGKV1-39,IGKV1-5,IGKV2-28,IGKV2-30,IGKV3-11,IGKV3-15,IGKV3-20,IGKV4-1,IGKV5-2,PROS1,GP6,CD58,CXCR4,CCL14,CCL15-CCL14,CCL18,CCL23,CCL4,ITGAM,IGHV1-46,IGHV1-69,IGHV2-70,IGHV3-33,IGHV3-48,IGHV3-53,IGHV4-39,IGHV4-59,SFTPD,IGKV1D-12,IGKV1D-16,IGKV1D-33,IGKV2D-28,IGKV2D-30,IGKV2D-40,IGKV3D-20,UMOD,CEACAM3,CEACAM5,CEACAM6,NCKAP1L,TRPM2,ANGPT4,MM…
11	keratin filament	0.00010225994477963	0.0152444853592041	0.608062194344003	1.86995351727328	0	95	KRTAP24-1,KRTAP10-1,KRTAP10-10,KRTAP10-11,KRTAP10-12,KRTAP10-2,KRTAP10-3,KRTAP10-4,KRTAP10-5,KRTAP10-6,KRTAP10-7,KRTAP10-8,KRTAP10-9,KRTAP12-1,KRTAP12-2,KRTAP12-3,KRTAP12-4,CASP14,KRTAP5-1,KRTAP5-3,KRTAP5-4,KRTAP5-5,KRTAP5-6,EPPK1,FAM83H
12	G-protein coupled receptor activity	0.0000999900009999	0.0152444853592041	0.47599472300375	1.55686785958854	0	622	OR14C36,OR2M3,OR2M5,OR2M7,OR2T12,OR2T34,OR2T4,OR4C12,OR4C13,OR6F1,OR9A4,TAS2R38,OR5J2,OR8H2,OR8H3,OR8I2,OR8J2,OR8J3,OR8K5,OR2W3,CALCR,NPY,GPRC6A,OR2B11,OR2T33,OR5T3,MC2R,MC5R,OR2T7,OR2T8,OR5AC1,OR5AC2,OR5H15,PTH2R,GPR26,OR2AJ1,OR2T11,CYSLTR1,GPR174,LPAR4,P2RY10,OR1A1,CXCR4,CNR1,NMUR2,OR11G2,OR11H6,OR11H7,OR4K1,OR4K13,OR4K14,OR4K15,OR4K17,OR4L1,OR4N5,OR4Q2,TRHR,HTR1A,OR2AK2,OR5R1,OR5T1,OR5T2,OR8H1…
13	olfactory receptor activity	0.000100040016006403	0.0152444853592041	0.623048854748033	2.01030928812741	0	280	OR14C36,OR2M3,OR2M5,OR2M7,OR2T12,OR2T34,OR2T4,OR4C12,OR4C13,OR6F1,OR9A4,OR5J2,OR8H2,OR8H3,OR8I2,OR8J2,OR8J3,OR8K5,OR2W3,OR2B11,OR2T33,OR5T3,OR2T7,OR2T8,OR5AC1,OR5AC2,OR5H15,OR2AJ1,OR2T11,OR11G2,OR11H6,OR11H7,OR4K1,OR4K13,OR4K14,OR4K15,OR4K17,OR4L1,OR4N5,OR4Q2,OR2AK2,OR5R1,OR5T1,OR5T2,OR8H1,OR8J1,OR8K1,OR8K3,OR8U1,OR13C2,OR13C3,OR13C4,OR13C5,OR13C8,OR13C9,OR13D1,OR13F1,OR13H1,OR7D2,OR7D4,OR7E24,OR…
14	detection of chemical stimulus involved in sensory perception of smell	0.000100030009002701	0.0152444853592041	0.60073181273886	1.93918591884768	0	284	OR14C36,OR2M3,OR2M5,OR2M7,OR2T12,OR2T34,OR2T4,OR4C12,OR4C13,OR6F1,OR9A4,OR5J2,OR8H2,OR8H3,OR8I2,OR8J2,OR8J3,OR8K5,OR2W3,OR2B11,OR2T33,OR5T3,OR2T7,OR2T8,OR5AC1,OR5AC2,OR5H15,OR2AJ1,OR2T11,OR1A1,OR11G2,OR11H6,OR11H7,OR4K1,OR4K13,OR4K14,OR4K15,OR4K17,OR4L1,OR4N5,OR4Q2,OR2AK2,OR5R1,OR5T1,OR5T2,OR8H1,OR8J1,OR8K1,OR8K3,OR8U1,OR13C2,OR13C3,OR13C4,OR13C5,OR13C8,OR13C9,OR13D1,OR13F1,OR13H1,OR10H1,OR10H2,O…
15	defense response to bacterium	0.000100190361687206	0.0152444853592041	0.500972831871131	1.60389371013716	0	214	HTN1,HTN3,IGHV1-18,IGHV2-26,IGHV3-21,IGHV3-23,IGHV3-35,IGHV3-38,IGHV4-28,STATH,IGHV4-34,IGKC,IGKV3-20,BPIFA1,BPIFA2,IL23R,NLRP3,KLK3,IGHV1-24,IGHV1-45,IGHV1-46,IGHV1-58,IGHV1-69,IGHV2-70,IGHV3-33,IGHV3-43,IGHV3-48,IGHV3-49,IGHV3-53,IGHV3-64,IGHV3-66,IGHV3-72,IGHV3-73,IGHV3-74,IGHV4-39,IGHV4-59,IGHV4-61,IGHV5-51,IGHV7-81,SFTPD,DCD,LACRT,PGLYRP2,GALP,TLR3,AICDA,CLEC4D,CLEC4E,AZU1,ELANE,GSDMD,IGLL1,…
16	regulation of protein processing	0.00010078613182826	0.0152444853592041	0.610446230662957	1.9252261469094	0	143	CFH,CFHR5,IGHV3-23,PRSS37,IGHV4-34,IGKC,IGKV1-12,IGKV1-16,IGKV1-17,IGKV1-33,IGKV1-39,IGKV1-5,IGKV2-28,IGKV2-30,IGKV3-11,IGKV3-15,IGKV3-20,IGKV4-1,IGKV5-2,PROS1,NLRP7,ANXA2,IGHV1-46,IGHV1-69,IGHV2-70,IGHV3-33,IGHV3-48,IGHV3-53,IGHV4-39,IGHV4-59,LRRK2,IGKV1D-12,IGKV1D-16,IGKV1D-33,IGKV2D-28,IGKV2D-30,IGKV2D-40,IGKV3D-20
17	peptidase activity	0.0000999900009999	0.0152444853592041	0.418956527174171	1.36875816055405	0	580	IGHV3-23,PRSS37,PRSS58,TMPRSS11E,ADAMTS16,IGHV4-34,IGKC,IGKV1-12,IGKV1-16,IGKV1-17,IGKV1-33,IGKV1-39,IGKV1-5,IGKV2-28,IGKV2-30,IGKV3-11,IGKV3-15,IGKV3-20,IGKV4-1,IGKV5-2,AGBL4,CPXM2,GGH,ADAM22,CLCA1,CLCA2,CLCA4,KLK10,KLK11,KLK12,KLK13,KLK14,KLK3,KLK4,KLK5,KLK6,KLK7,KLK8,KLK9,CMA1,IGHV1-46,IGHV1-69,IGHV2-70,IGHV3-33,IGHV3-48,IGHV3-53,IGHV4-39,IGHV4-59,USP51,TMPRSS15,IGKV1D-12,IGKV1D-16,IGKV1D-33,I…
18	detection of chemical stimulus	0.0001000200040008	0.0152444853592041	0.553897027296601	1.79483091049568	0	346	OR14C36,OR2M3,OR2M5,OR2M7,OR2T12,OR2T34,OR2T4,OR4C12,OR4C13,OR6F1,OR9A4,TAS2R38,OR5J2,OR8H2,OR8H3,OR8I2,OR8J2,OR8J3,OR8K5,OR2W3,OR2B11,OR2T33,OR5T3,OR2T7,OR2T8,OR5AC1,OR5AC2,OR5H15,OR2AJ1,OR2T11,OR1A1,OR11G2,OR11H6,OR11H7,OR4K1,OR4K13,OR4K14,OR4K15,OR4K17,OR4L1,OR4N5,OR4Q2,OR2AK2,OR5R1,OR5T1,OR5T2,OR8H1,OR8J1,OR8K1,OR8K3,OR8U1,TAS2R16,OR13C2,OR13C3,OR13C4,OR13C5,OR13C8,OR13C9,OR13D1,OR13F1,OR13H1…
19	chloride channel activity	0.000106269925611052	0.0152444853592041	0.614625492500181	1.8065904987692	0	58	GABRA1,ANO5,GABRG2,GABRG1,CLCA1,CLCA2,CLCA4,NMUR2,CLDN17,CLCN6,ANO9,TTYH2,GABRA6,TTYH1,CLIC3,CLCN7,GLRA1,GLRA3,ANO7,CLIC2,CLIC1,SLC17A7,CFTR,GABRA2,GABRR1,GABRR2
20	activation of immune response	0.0000999900009999	0.0152444853592041	0.467550714596886	1.52169196994627	0	440	CFH,CFHR5,IGHV1-18,IGHV2-26,IGHV3-21,IGHV3-23,IGHV3-35,IGHV3-38,IGHV4-28,IGHV4-34,IGKC,IGKV1-12,IGKV1-16,IGKV1-17,IGKV1-33,IGKV1-39,IGKV1-5,IGKV2-28,IGKV2-30,IGKV3-11,IGKV3-15,IGKV3-20,IGKV4-1,IGKV5-2,LILRA2,CSK,ITGAM,IGHV1-24,IGHV1-45,IGHV1-46,IGHV1-58,IGHV1-69,IGHV2-70,IGHV3-33,IGHV3-43,IGHV3-48,IGHV3-49,IGHV3-53,IGHV3-64,IGHV3-66,IGHV3-72,IGHV3-73,IGHV3-74,IGHV4-39,IGHV4-59,IGHV4-61,IGHV5-51,I…
21	immunoglobulin receptor binding	0.000107411385606874	0.0152444853592041	0.711743521011822	2.06784439323677	0	52	IGHV1-18,IGHV2-26,IGHV3-21,IGHV3-23,IGHV3-35,IGHV3-38,IGHV4-28,IGHV4-34,IGKC,IGHV1-24,IGHV1-45,IGHV1-46,IGHV1-58,IGHV1-69,IGHV2-70,IGHV3-33,IGHV3-43,IGHV3-48,IGHV3-49,IGHV3-53,IGHV3-64,IGHV3-66,IGHV3-72,IGHV3-73,IGHV3-74,IGHV4-39,IGHV4-59,IGHV4-61,IGHV5-51,IGHV7-81
22	phagocytosis, recognition	0.000106269925611052	0.0152444853592041	0.704228285755975	2.06996316543263	0	58	IGHV1-18,IGHV2-26,IGHV3-21,IGHV3-23,IGHV3-35,IGHV3-38,IGHV4-28,IGHV4-34,IGKC,IGHV1-24,IGHV1-45,IGHV1-46,IGHV1-58,IGHV1-69,IGHV2-70,IGHV3-33,IGHV3-43,IGHV3-48,IGHV3-49,IGHV3-53,IGHV3-64,IGHV3-66,IGHV3-72,IGHV3-73,IGHV3-74,IGHV4-39,IGHV4-59,IGHV4-61,IGHV5-51,IGHV7-81
23	B cell receptor signaling pathway	0.000103199174406605	0.0152444853592041	0.646455722010066	1.96209957522049	0	81	IGHV1-18,IGHV2-26,IGHV3-21,IGHV3-23,IGHV3-35,IGHV3-38,IGHV4-28,IGHV4-34,IGKC,IGHV1-24,IGHV1-45,IGHV1-46,IGHV1-58,IGHV1-69,IGHV2-70,IGHV3-33,IGHV3-43,IGHV3-48,IGHV3-49,IGHV3-53,IGHV3-64,IGHV3-66,IGHV3-72,IGHV3-73,IGHV3-74,IGHV4-39,IGHV4-59,IGHV4-61,IGHV5-51,IGHV7-81
24	positive regulation of synapse assembly	0.000107376785139053	0.0152444853592041	0.63278860067968	1.84095630664391	0	53	SLITRK4,SLITRK5,SLITRK2,NLGN1,PTPRD,NRXN1,LRRTM1,LRRTM3,CBLN1,LRRC24,LINGO2,WNT7A,SLITRK1,CBLN2,CLSTN2,AMIGO3,MECP2,LRRC4B,BHLHB9,NLGN3,CLSTN3
25	antigen receptor-mediated signaling pathway	0.000100421771440048	0.0152444853592041	0.494550961870884	1.57266122344854	0	176	IGHV1-18,IGHV2-26,IGHV3-21,IGHV3-23,IGHV3-35,IGHV3-38,IGHV4-28,IGHV4-34,IGKC,CSK,IGHV1-24,IGHV1-45,IGHV1-46,IGHV1-58,IGHV1-69,IGHV2-70,IGHV3-33,IGHV3-43,IGHV3-48,IGHV3-49,IGHV3-53,IGHV3-64,IGHV3-66,IGHV3-72,IGHV3-73,IGHV3-74,IGHV4-39,IGHV4-59,IGHV4-61,IGHV5-51,IGHV7-81,NCKAP1L,ICOSLG,HRAS,BTNL2,HLA-DQA1,HLA-DQA2,HLA-DQB1,HLA-DRA,HLA-DRB1,HLA-DRB5
26	endopeptidase activity	0.0000999900009999	0.0152444853592041	0.478219568229469	1.55504938454021	0	413	IGHV3-23,PRSS37,PRSS58,TMPRSS11E,ADAMTS16,IGHV4-34,IGKC,IGKV1-12,IGKV1-16,IGKV1-17,IGKV1-33,IGKV1-39,IGKV1-5,IGKV2-28,IGKV2-30,IGKV3-11,IGKV3-15,IGKV3-20,IGKV4-1,IGKV5-2,ADAM22,CLCA1,CLCA2,CLCA4,KLK10,KLK11,KLK12,KLK13,KLK14,KLK3,KLK4,KLK5,KLK6,KLK7,KLK8,KLK9,CMA1,IGHV1-46,IGHV1-69,IGHV2-70,IGHV3-33,IGHV3-48,IGHV3-53,IGHV4-39,IGHV4-59,TMPRSS15,IGKV1D-12,IGKV1D-16,IGKV1D-33,IGKV2D-28,IGKV2D-30,IGK…
27	serine-type peptidase activity	0.000100120144173008	0.0152444853592041	0.572925226225767	1.83807460561131	0	228	IGHV3-23,PRSS37,PRSS58,TMPRSS11E,IGHV4-34,IGKC,IGKV1-12,IGKV1-16,IGKV1-17,IGKV1-33,IGKV1-39,IGKV1-5,IGKV2-28,IGKV2-30,IGKV3-11,IGKV3-15,IGKV3-20,IGKV4-1,IGKV5-2,KLK10,KLK11,KLK12,KLK13,KLK14,KLK3,KLK4,KLK5,KLK6,KLK7,KLK8,KLK9,CMA1,IGHV1-46,IGHV1-69,IGHV2-70,IGHV3-33,IGHV3-48,IGHV3-53,IGHV4-39,IGHV4-59,TMPRSS15,IGKV1D-12,IGKV1D-16,IGKV1D-33,IGKV2D-28,IGKV2D-30,IGKV2D-40,IGKV3D-20,KLK1,KLK15,KLK2,T…
28	sensory perception of chemical stimulus	0.0001000100010001	0.0152444853592041	0.544873703693739	1.76694786107685	0	361	OR14C36,OR2M3,OR2M5,OR2M7,OR2T12,OR2T34,OR2T4,OR4C12,OR4C13,OR6F1,OR9A4,TAS2R38,OR5J2,OR8H2,OR8H3,OR8I2,OR8J2,OR8J3,OR8K5,OR2W3,OR2B11,OR2T33,OR5T3,OR2T7,OR2T8,OR5AC1,OR5AC2,OR5H15,OR2AJ1,OR2T11,OR1A1,GJB4,OR11G2,OR11H6,OR11H7,OR4K1,OR4K13,OR4K14,OR4K15,OR4K17,OR4L1,OR4N5,OR4Q2,OR2AK2,OR5R1,OR5T1,OR5T2,OR8H1,OR8J1,OR8K1,OR8K3,OR8U1,SYT10,TAS2R16,OR13C2,OR13C3,OR13C4,OR13C5,OR13C8,OR13C9,OR13D1,OR…
29	detection of stimulus involved in sensory perception	0.0001000200040008	0.0152444853592041	0.545951084187862	1.77077579440847	0	364	OR14C36,OR2M3,OR2M5,OR2M7,OR2T12,OR2T34,OR2T4,OR4C12,OR4C13,OR6F1,OR9A4,TAS2R38,OR5J2,OR8H2,OR8H3,OR8I2,OR8J2,OR8J3,OR8K5,OR2W3,OR2B11,OR2T33,OR5T3,OR2T7,OR2T8,OR5AC1,OR5AC2,OR5H15,OR2AJ1,OR2T11,OR1A1,OR11G2,OR11H6,OR11H7,OR4K1,OR4K13,OR4K14,OR4K15,OR4K17,OR4L1,OR4N5,OR4Q2,OR2AK2,OR5R1,OR5T1,OR5T2,OR8H1,OR8J1,OR8K1,OR8K3,OR8U1,TAS2R16,COL11A1,OR13C2,OR13C3,OR13C4,OR13C5,OR13C8,OR13C9,OR13D1,OR13F…
30	immune response-activating cell surface receptor signaling pathway	0.0001000200040008	0.0152444853592041	0.51321090181046	1.66020554845979	0	309	IGHV1-18,IGHV2-26,IGHV3-21,IGHV3-23,IGHV3-35,IGHV3-38,IGHV4-28,IGHV4-34,IGKC,IGKV1-12,IGKV1-16,IGKV1-17,IGKV1-33,IGKV1-39,IGKV1-5,IGKV2-28,IGKV2-30,IGKV3-11,IGKV3-15,IGKV3-20,IGKV4-1,IGKV5-2,LILRA2,CSK,IGHV1-24,IGHV1-45,IGHV1-46,IGHV1-58,IGHV1-69,IGHV2-70,IGHV3-33,IGHV3-43,IGHV3-48,IGHV3-49,IGHV3-53,IGHV3-64,IGHV3-66,IGHV3-72,IGHV3-73,IGHV3-74,IGHV4-39,IGHV4-59,IGHV4-61,IGHV5-51,IGHV7-81,MUC19,IG…
31	cell recognition	0.000100613743837408	0.0152444853592041	0.51901776052839	1.64428163799026	0	163	IGHV1-18,IGHV2-26,IGHV3-21,IGHV3-23,IGHV3-35,IGHV3-38,IGHV4-28,PRSS37,IGHV4-34,IGKC,CNTNAP2,CNTN4,CNR1,CNTN6,IGHV1-24,IGHV1-45,IGHV1-46,IGHV1-58,IGHV1-69,IGHV2-70,IGHV3-33,IGHV3-43,IGHV3-48,IGHV3-49,IGHV3-53,IGHV3-64,IGHV3-66,IGHV3-72,IGHV3-73,IGHV3-74,IGHV4-39,IGHV4-59,IGHV4-61,IGHV5-51,IGHV7-81,DSCAM,OPCML,CATSPER2,LAMA5,ACR,CCT7,KCNU1,IGLL1,NCR3,ROBO1,ADAM2,SPAM1,ATP8B3,PCSK4,FCN1,FCN2,CELSR3
32	membrane invagination	0.000102732689541812	0.0152444853592041	0.626589741304557	1.91552597103201	0	88	IGHV1-18,IGHV2-26,IGHV3-21,IGHV3-23,IGHV3-35,IGHV3-38,IGHV4-28,IGHV4-34,IGKC,ITGAM,IGHV1-24,IGHV1-45,IGHV1-46,IGHV1-58,IGHV1-69,IGHV2-70,IGHV3-33,IGHV3-43,IGHV3-48,IGHV3-49,IGHV3-53,IGHV3-64,IGHV3-66,IGHV3-72,IGHV3-73,IGHV3-74,IGHV4-39,IGHV4-59,IGHV4-61,IGHV5-51,IGHV7-81
33	regulation of inflammatory response	0.0001000200040008	0.0152444853592041	0.433638907800996	1.40401830559846	0	328	CFH,CFHR5,IGHV3-23,IGHV4-34,IGKC,IGKV1-12,IGKV1-16,IGKV1-17,IGKV1-33,IGKV1-39,IGKV1-5,IGKV2-28,IGKV2-30,IGKV3-11,IGKV3-15,IGKV3-20,IGKV4-1,IGKV5-2,ADCYAP1,PROS1,NLRP7,IL17RB,NLRP3,TAC1,PLA2G7,CNR1,CMA1,CCL14,CCL18,IGHV1-46,IGHV1-69,IGHV2-70,IGHV3-33,IGHV3-48,IGHV3-53,IGHV4-39,IGHV4-59,IGKV1D-12,IGKV1D-16,IGKV1D-33,IGKV2D-28,IGKV2D-30,IGKV2D-40,IGKV3D-20,NLRP6,C1QTNF3,PGLYRP2,PPARA,SHARPIN,BCR,INS…
34	sensory perception of smell	0.000100040016006403	0.0152444853592041	0.589251101327805	1.90548720152347	0	306	OR14C36,OR2M3,OR2M5,OR2M7,OR2T12,OR2T34,OR2T4,OR4C12,OR4C13,OR6F1,OR9A4,OR5J2,OR8H2,OR8H3,OR8I2,OR8J2,OR8J3,OR8K5,OR2W3,OR2B11,OR2T33,OR5T3,OR2T7,OR2T8,OR5AC1,OR5AC2,OR5H15,OR2AJ1,OR2T11,OR1A1,GJB4,OR11G2,OR11H6,OR11H7,OR4K1,OR4K13,OR4K14,OR4K15,OR4K17,OR4L1,OR4N5,OR4Q2,OR2AK2,OR5R1,OR5T1,OR5T2,OR8H1,OR8J1,OR8K1,OR8K3,OR8U1,SYT10,OR13C2,OR13C3,OR13C4,OR13C5,OR13C8,OR13C9,OR13D1,OR13F1,OR13H1,OR10…
35	regulation of acute inflammatory response	0.00010124531740407	0.0152444853592041	0.624679552845022	1.95000645011081	0	122	CFH,CFHR5,IGHV3-23,IGHV4-34,IGKC,IGKV1-12,IGKV1-16,IGKV1-17,IGKV1-33,IGKV1-39,IGKV1-5,IGKV2-28,IGKV2-30,IGKV3-11,IGKV3-15,IGKV3-20,IGKV4-1,IGKV5-2,ADCYAP1,PROS1,NLRP3,TAC1,CNR1,IGHV1-46,IGHV1-69,IGHV2-70,IGHV3-33,IGHV3-48,IGHV3-53,IGHV4-39,IGHV4-59,IGKV1D-12,IGKV1D-16,IGKV1D-33,IGKV2D-28,IGKV2D-30,IGKV2D-40,IGKV3D-20
36	phagocytosis	0.000100090081072966	0.0152444853592041	0.540838185181406	1.73755180599311	0	238	IGHV1-18,IGHV2-26,IGHV3-21,IGHV3-23,IGHV3-35,IGHV3-38,IGHV4-28,IGHV4-34,IGKC,IGKV1-12,IGKV1-16,IGKV1-17,IGKV1-33,IGKV1-39,IGKV1-5,IGKV2-28,IGKV2-30,IGKV3-11,IGKV3-15,IGKV3-20,IGKV4-1,IGKV5-2,ITGAM,IGHV1-24,IGHV1-45,IGHV1-46,IGHV1-58,IGHV1-69,IGHV2-70,IGHV3-33,IGHV3-43,IGHV3-48,IGHV3-49,IGHV3-53,IGHV3-64,IGHV3-66,IGHV3-72,IGHV3-73,IGHV3-74,IGHV4-39,IGHV4-59,IGHV4-61,IGHV5-51,IGHV7-81,SFTPA1,IGKV1D…
37	humoral immune response	0.000100080064051241	0.0152444853592041	0.588166995784436	1.89146327221792	0	247	CFH,CFHR5,HTN1,HTN3,IGHV1-18,IGHV2-26,IGHV3-21,IGHV3-23,IGHV3-35,IGHV3-38,IGHV4-28,IGHV4-34,IGKC,IGKV1-12,IGKV1-16,IGKV1-17,IGKV1-33,IGKV1-39,IGKV1-5,IGKV2-28,IGKV2-30,IGKV3-11,IGKV3-15,IGKV3-20,IGKV4-1,IGKV5-2,BPIFA1,BPIFA2,BPIFB1,BPIFB2,KLK3,IGHV1-24,IGHV1-45,IGHV1-46,IGHV1-58,IGHV1-69,IGHV2-70,IGHV3-33,IGHV3-43,IGHV3-48,IGHV3-49,IGHV3-53,IGHV3-64,IGHV3-66,IGHV3-72,IGHV3-73,IGHV3-74,IGHV4-39,IG…
38	immunoglobulin production	0.000101812258195887	0.0152444853592041	0.736924424931631	2.28027456213706	0	105	IGKV1-12,IGKV1-16,IGKV1-17,IGKV1-27,IGKV1-33,IGKV1-39,IGKV1-5,IGKV1-6,IGKV1-8,IGKV1-9,IGKV2-24,IGKV2-28,IGKV2-30,IGKV3-11,IGKV3-15,IGKV3-20,IGKV3-7,IGKV4-1,IGKV5-2,IGKV6-21,ITM2A,IGKV1D-12,IGKV1D-13,IGKV1D-16,IGKV1D-17,IGKV1D-33,IGKV1D-37,IGKV1D-42,IGKV1D-43,IGKV1D-8,IGKV2D-24,IGKV2D-26,IGKV2D-28,IGKV2D-29,IGKV2D-30,IGKV2D-40,IGKV3D-11,IGKV3D-15,IGKV3D-20,IGKV3D-7,IGKV6D-21,IGKV6D-41
39	regulation of humoral immune response	0.000101698362656361	0.0152444853592041	0.665793612157017	2.0634160165185	0	108	CFH,CFHR5,IGHV3-23,SPINK5,IGHV4-34,IGKC,IGKV1-12,IGKV1-16,IGKV1-17,IGKV1-33,IGKV1-39,IGKV1-5,IGKV2-28,IGKV2-30,IGKV3-11,IGKV3-15,IGKV3-20,IGKV4-1,IGKV5-2,PROS1,KLK5,KLK7,IGHV1-46,IGHV1-69,IGHV2-70,IGHV3-33,IGHV3-48,IGHV3-53,IGHV4-39,IGHV4-59,IGKV1D-12,IGKV1D-16,IGKV1D-33,IGKV2D-28,IGKV2D-30,IGKV2D-40,IGKV3D-20
40	neurotransmitter receptor activity	0.000102690490860546	0.0152444853592041	0.572360934072436	1.75096957169254	0	89	GABRA1,GABRG2,OR5T3,GABRG1,GRID1,CHRFAM7A,OR11H7,HTR1A,GRIN2A,OR5T1,OR5T2,OR13F1,DRD4,OR10H1,OR10H2,OR10H3,OR10H4,OR10H5,GRIN2C,GABRA6,GRIK3,CHRNA7,GRIN1,GRIN3B,GABBR1,CHRNA3,CHRNA5,CHRNB4,CHRM3,GLRA1,CHRNA4,HTR3C,GLRA3,HRH3,HTR3E
41	serine hydrolase activity	0.000100110121133247	0.0152444853592041	0.569985393495206	1.82917512427843	0	232	IGHV3-23,PRSS37,PRSS58,TMPRSS11E,IGHV4-34,IGKC,IGKV1-12,IGKV1-16,IGKV1-17,IGKV1-33,IGKV1-39,IGKV1-5,IGKV2-28,IGKV2-30,IGKV3-11,IGKV3-15,IGKV3-20,IGKV4-1,IGKV5-2,KLK10,KLK11,KLK12,KLK13,KLK14,KLK3,KLK4,KLK5,KLK6,KLK7,KLK8,KLK9,CMA1,IGHV1-46,IGHV1-69,IGHV2-70,IGHV3-33,IGHV3-48,IGHV3-53,IGHV4-39,IGHV4-59,TMPRSS15,IGKV1D-12,IGKV1D-16,IGKV1D-33,IGKV2D-28,IGKV2D-30,IGKV2D-40,IGKV3D-20,KLK1,KLK15,KLK2,T…
42	odorant binding	0.000104744946056353	0.0152444853592041	0.735951325926314	2.19915685265453	0	69	OR14C36,OR5J2,OR8H2,OR8H3,OR8I2,OR8J2,OR8J3,OR8K5,OR5AC1,OR5AC2,OR5H15,OR5R1,OR8H1,OR8J1,OR8K1,OR8K3,OR8U1
43	phagocytosis, engulfment	0.000104036620890553	0.0152444853592041	0.657374775159885	1.97808384493163	0	74	IGHV1-18,IGHV2-26,IGHV3-21,IGHV3-23,IGHV3-35,IGHV3-38,IGHV4-28,IGHV4-34,IGKC,ITGAM,IGHV1-24,IGHV1-45,IGHV1-46,IGHV1-58,IGHV1-69,IGHV2-70,IGHV3-33,IGHV3-43,IGHV3-48,IGHV3-49,IGHV3-53,IGHV3-64,IGHV3-66,IGHV3-72,IGHV3-73,IGHV3-74,IGHV4-39,IGHV4-59,IGHV4-61,IGHV5-51,IGHV7-81
44	detection of stimulus	0.0000999900009999	0.0152444853592041	0.484229894057204	1.57810756271239	0	485	OR14C36,OR2M3,OR2M5,OR2M7,OR2T12,OR2T34,OR2T4,OR4C12,OR4C13,OR6F1,OR9A4,TAS2R38,OR5J2,OR8H2,OR8H3,OR8I2,OR8J2,OR8J3,OR8K5,OR2W3,OR2B11,OR2T33,OR5T3,OR2T7,OR2T8,OR5AC1,OR5AC2,OR5H15,OR2AJ1,OR2T11,OR1A1,NLRP3,TAC1,OR11G2,OR11H6,OR11H7,OR4K1,OR4K13,OR4K14,OR4K15,OR4K17,OR4L1,OR4N5,OR4Q2,OR2AK2,OR5R1,OR5T1,OR5T2,OR8H1,OR8J1,OR8K1,OR8K3,OR8U1,TAS2R16,COL11A1,OR13C2,OR13C3,OR13C4,OR13C5,OR13C8,OR13C9,O…
45	antimicrobial humoral response	0.000103605470368835	0.0152444853592041	0.579213168000887	1.75055778973254	0	78	HTN1,HTN3,IGKV3-20,BPIFA1,BPIFA2,BPIFB1,BPIFB2,KLK3,SFTPD,DCD,PGLYRP2,GALP,AZU1,ELANE,PRTN3,CAMP,RPS19,FAM3A,GAPDH,HMGN2,RARRES2,DEFA1,DEFA3,DEFA4,DEFA5,DEFA6,DEFB1,IL36RN
46	adaptive immune response based on somatic recombination of immune receptors built from immunoglobulin superfamily domains	0.000100250626566416	0.0152444853592041	0.571564121784594	1.82326880723401	0	193	IGHV1-18,IGHV2-26,IGHV3-21,IGHV3-23,IGHV3-35,IGHV3-38,IGHV4-28,IGHV4-34,IGKC,IGKV1-12,IGKV1-16,IGKV1-17,IGKV1-33,IGKV1-39,IGKV1-5,IGKV2-28,IGKV2-30,IGKV3-11,IGKV3-15,IGKV3-20,IGKV4-1,IGKV5-2,IGHV1-24,IGHV1-45,IGHV1-46,IGHV1-58,IGHV1-69,IGHV2-70,IGHV3-33,IGHV3-43,IGHV3-48,IGHV3-49,IGHV3-53,IGHV3-64,IGHV3-66,IGHV3-72,IGHV3-73,IGHV3-74,IGHV4-39,IGHV4-59,IGHV4-61,IGHV5-51,IGHV7-81,IGKV1D-12,IGKV1D-16…
47	Fc receptor signaling pathway	0.000100654252642174	0.0152444853592041	0.540652914571493	1.71019088518393	0	155	IGHV3-23,IGHV4-34,IGKC,IGKV1-12,IGKV1-16,IGKV1-17,IGKV1-33,IGKV1-39,IGKV1-5,IGKV2-28,IGKV2-30,IGKV3-11,IGKV3-15,IGKV3-20,IGKV4-1,IGKV5-2,IGHV1-46,IGHV1-69,IGHV2-70,IGHV3-33,IGHV3-48,IGHV3-53,IGHV4-39,IGHV4-59,LILRA4,IGKV1D-12,IGKV1D-16,IGKV1D-33,IGKV2D-28,IGKV2D-30,IGKV2D-40,IGKV3D-20,NCKAP1L,ELMO2,CLEC4D,CLEC4E,VAV1
48	humoral immune response mediated by circulating immunoglobulin	0.000101584721657863	0.0152444853592041	0.707122034228133	2.19348463101493	0	109	IGHV1-18,IGHV2-26,IGHV3-21,IGHV3-23,IGHV3-35,IGHV3-38,IGHV4-28,IGHV4-34,IGKC,IGKV1-12,IGKV1-16,IGKV1-17,IGKV1-33,IGKV1-39,IGKV1-5,IGKV2-28,IGKV2-30,IGKV3-11,IGKV3-15,IGKV3-20,IGKV4-1,IGKV5-2,IGHV1-24,IGHV1-45,IGHV1-46,IGHV1-58,IGHV1-69,IGHV2-70,IGHV3-33,IGHV3-43,IGHV3-48,IGHV3-49,IGHV3-53,IGHV3-64,IGHV3-66,IGHV3-72,IGHV3-73,IGHV3-74,IGHV4-39,IGHV4-59,IGHV4-61,IGHV5-51,IGHV7-81,IGKV1D-12,IGKV1D-16…
49	positive regulation of immune response	0.0000999900009999	0.0152444853592041	0.426399818416258	1.39427416416067	0	612	CFH,CFHR5,IGHV1-18,IGHV2-26,IGHV3-21,IGHV3-23,IGHV3-35,IGHV3-38,IGHV4-28,IGHV4-34,IGKC,IGKV1-12,IGKV1-16,IGKV1-17,IGKV1-33,IGKV1-39,IGKV1-5,IGKV2-28,IGKV2-30,IGKV3-11,IGKV3-15,IGKV3-20,IGKV4-1,IGKV5-2,IL23R,LILRA2,LILRB1,NLRP3,KLK5,KLK7,CSK,CNR1,ITGAM,IGHV1-24,IGHV1-45,IGHV1-46,IGHV1-58,IGHV1-69,IGHV2-70,IGHV3-33,IGHV3-43,IGHV3-48,IGHV3-49,IGHV3-53,IGHV3-64,IGHV3-66,IGHV3-72,IGHV3-73,IGHV3-74,IGH…
50	immunoglobulin mediated immune response	0.000100999899000101	0.0152444853592041	0.66360694306194	2.0851202026019	0	134	IGHV1-18,IGHV2-26,IGHV3-21,IGHV3-23,IGHV3-35,IGHV3-38,IGHV4-28,IGHV4-34,IGKC,IGKV1-12,IGKV1-16,IGKV1-17,IGKV1-33,IGKV1-39,IGKV1-5,IGKV2-28,IGKV2-30,IGKV3-11,IGKV3-15,IGKV3-20,IGKV4-1,IGKV5-2,IGHV1-24,IGHV1-45,IGHV1-46,IGHV1-58,IGHV1-69,IGHV2-70,IGHV3-33,IGHV3-43,IGHV3-48,IGHV3-49,IGHV3-53,IGHV3-64,IGHV3-66,IGHV3-72,IGHV3-73,IGHV3-74,IGHV4-39,IGHV4-59,IGHV4-61,IGHV5-51,IGHV7-81,IGKV1D-12,IGKV1D-16…
51	Fc receptor mediated stimulatory signaling pathway	0.000101491931391454	0.0152444853592041	0.613798793968013	1.90728887080763	0	112	IGHV3-23,IGHV4-34,IGKC,IGKV1-12,IGKV1-16,IGKV1-17,IGKV1-33,IGKV1-39,IGKV1-5,IGKV2-28,IGKV2-30,IGKV3-11,IGKV3-15,IGKV3-20,IGKV4-1,IGKV5-2,IGHV1-46,IGHV1-69,IGHV2-70,IGHV3-33,IGHV3-48,IGHV3-53,IGHV4-39,IGHV4-59,IGKV1D-12,IGKV1D-16,IGKV1D-33,IGKV2D-28,IGKV2D-30,IGKV2D-40,IGKV3D-20,NCKAP1L
52	immune response-regulating cell surface receptor signaling pathway	0.0001000200040008	0.0152444853592041	0.511259559920782	1.65593436324425	0	335	IGHV1-18,IGHV2-26,IGHV3-21,IGHV3-23,IGHV3-35,IGHV3-38,IGHV4-28,IGHV4-34,IGKC,IGKV1-12,IGKV1-16,IGKV1-17,IGKV1-33,IGKV1-39,IGKV1-5,IGKV2-28,IGKV2-30,IGKV3-11,IGKV3-15,IGKV3-20,IGKV4-1,IGKV5-2,KIR2DL1,LILRA2,LILRB1,CSK,IGHV1-24,IGHV1-45,IGHV1-46,IGHV1-58,IGHV1-69,IGHV2-70,IGHV3-33,IGHV3-43,IGHV3-48,IGHV3-49,IGHV3-53,IGHV3-64,IGHV3-66,IGHV3-72,IGHV3-73,IGHV3-74,IGHV4-39,IGHV4-59,IGHV4-61,IGHV5-51,IG…
53	immune response-regulating signaling pathway	0.0000999900009999	0.0152444853592041	0.480694858021373	1.5631941948366	0	415	IGHV1-18,IGHV2-26,IGHV3-21,IGHV3-23,IGHV3-35,IGHV3-38,IGHV4-28,IGHV4-34,IGKC,IGKV1-12,IGKV1-16,IGKV1-17,IGKV1-33,IGKV1-39,IGKV1-5,IGKV2-28,IGKV2-30,IGKV3-11,IGKV3-15,IGKV3-20,IGKV4-1,IGKV5-2,KIR2DL1,LILRA2,LILRB1,CSK,ITGAM,IGHV1-24,IGHV1-45,IGHV1-46,IGHV1-58,IGHV1-69,IGHV2-70,IGHV3-33,IGHV3-43,IGHV3-48,IGHV3-49,IGHV3-53,IGHV3-64,IGHV3-66,IGHV3-72,IGHV3-73,IGHV3-74,IGHV4-39,IGHV4-59,IGHV4-61,IGHV5…
54	positive regulation of B cell activation	0.000101491931391454	0.0152444853592041	0.599936468728853	1.86421374763698	0	112	FCRL3,IGHV1-18,IGHV2-26,IGHV3-21,IGHV3-23,IGHV3-35,IGHV3-38,IGHV4-28,IGHV4-34,IGKC,WNT3A,IGHV1-24,IGHV1-45,IGHV1-46,IGHV1-58,IGHV1-69,IGHV2-70,IGHV3-33,IGHV3-43,IGHV3-48,IGHV3-49,IGHV3-53,IGHV3-64,IGHV3-66,IGHV3-72,IGHV3-73,IGHV3-74,IGHV4-39,IGHV4-59,IGHV4-61,IGHV5-51,IGHV7-81,NCKAP1L,TNFRSF4,TNFSF13B,TP53BP1,CD40
55	B cell mediated immunity	0.000100959111559818	0.0152444853592041	0.662191070199066	2.08189195534438	0	135	IGHV1-18,IGHV2-26,IGHV3-21,IGHV3-23,IGHV3-35,IGHV3-38,IGHV4-28,IGHV4-34,IGKC,IGKV1-12,IGKV1-16,IGKV1-17,IGKV1-33,IGKV1-39,IGKV1-5,IGKV2-28,IGKV2-30,IGKV3-11,IGKV3-15,IGKV3-20,IGKV4-1,IGKV5-2,IGHV1-24,IGHV1-45,IGHV1-46,IGHV1-58,IGHV1-69,IGHV2-70,IGHV3-33,IGHV3-43,IGHV3-48,IGHV3-49,IGHV3-53,IGHV3-64,IGHV3-66,IGHV3-72,IGHV3-73,IGHV3-74,IGHV4-39,IGHV4-59,IGHV4-61,IGHV5-51,IGHV7-81,IGKV1D-12,IGKV1D-16…
56	Fc-gamma receptor signaling pathway	0.000101399310484689	0.0152444853592041	0.600718233330973	1.86927039805541	0	114	IGHV3-23,IGHV4-34,IGKC,IGKV1-12,IGKV1-16,IGKV1-17,IGKV1-33,IGKV1-39,IGKV1-5,IGKV2-28,IGKV2-30,IGKV3-11,IGKV3-15,IGKV3-20,IGKV4-1,IGKV5-2,IGHV1-46,IGHV1-69,IGHV2-70,IGHV3-33,IGHV3-48,IGHV3-53,IGHV4-39,IGHV4-59,IGKV1D-12,IGKV1D-16,IGKV1D-33,IGKV2D-28,IGKV2D-30,IGKV2D-40,IGKV3D-20,NCKAP1L,ELMO2,CLEC4D,CLEC4E,VAV1
57	anion channel activity	0.00010487676979549	0.0152444853592041	0.614727863733044	1.83552815080565	0	68	CCT8L2,GABRA1,ANO5,GABRG2,GABRG1,CLCA1,CLCA2,CLCA4,GPR89A,NMUR2,CLDN17,LRRC8B,CLCN6,ANO9,TTYH2,GABRA6,TTYH1,CLIC3,CLCN7,GLRA1,GLRA3,ANO7,CLIC2,CLIC1,SLC17A7,CFTR,GABRA2,GABRR1,GABRR2
58	detection of chemical stimulus involved in sensory perception	0.0001000200040008	0.0152444853592041	0.572429307980305	1.85272204392138	0	320	OR14C36,OR2M3,OR2M5,OR2M7,OR2T12,OR2T34,OR2T4,OR4C12,OR4C13,OR6F1,OR9A4,TAS2R38,OR5J2,OR8H2,OR8H3,OR8I2,OR8J2,OR8J3,OR8K5,OR2W3,OR2B11,OR2T33,OR5T3,OR2T7,OR2T8,OR5AC1,OR5AC2,OR5H15,OR2AJ1,OR2T11,OR1A1,OR11G2,OR11H6,OR11H7,OR4K1,OR4K13,OR4K14,OR4K15,OR4K17,OR4L1,OR4N5,OR4Q2,OR2AK2,OR5R1,OR5T1,OR5T2,OR8H1,OR8J1,OR8K1,OR8K3,OR8U1,TAS2R16,OR13C2,OR13C3,OR13C4,OR13C5,OR13C8,OR13C9,OR13D1,OR13F1,OR13H1…
59	defense response to other organism	0.0001	0.0152444853592041	0.437200770012488	1.41928321204312	0	376	HTN1,HTN3,IGHV1-18,IGHV2-26,IGHV3-21,IGHV3-23,IGHV3-35,IGHV3-38,IGHV4-28,STATH,IGHV4-34,IGKC,IGKV3-20,BPIFA1,BPIFA2,AGBL4,IL23R,LILRB1,NLRP3,KLK3,OAS1,OAS3,NLRP9,IGHV1-24,IGHV1-45,IGHV1-46,IGHV1-58,IGHV1-69,IGHV2-70,IGHV3-33,IGHV3-43,IGHV3-48,IGHV3-49,IGHV3-53,IGHV3-64,IGHV3-66,IGHV3-72,IGHV3-73,IGHV3-74,IGHV4-39,IGHV4-59,IGHV4-61,IGHV5-51,IGHV7-81,SFTPD,IFITM1,IFITM2,DCD,LACRT,IFITM3,IRF7,PGLYRP…
60	regulation of B cell activation	0.000100806451612903	0.0152444853592041	0.549987199415916	1.73564026460751	0	147	FCRL3,IGHV1-18,IGHV2-26,IGHV3-21,IGHV3-23,IGHV3-35,IGHV3-38,IGHV4-28,IGHV4-34,IGKC,WNT3A,IGHV1-24,IGHV1-45,IGHV1-46,IGHV1-58,IGHV1-69,IGHV2-70,IGHV3-33,IGHV3-43,IGHV3-48,IGHV3-49,IGHV3-53,IGHV3-64,IGHV3-66,IGHV3-72,IGHV3-73,IGHV3-74,IGHV4-39,IGHV4-59,IGHV4-61,IGHV5-51,IGHV7-81,TNFRSF13B,NCKAP1L,CD300A,TNFRSF4,TNFSF13B,TP53BP1,CD40
61	immunoglobulin complex, circulating	0.000107991360691145	0.0152444853592041	0.737883876172666	2.12928720425497	0	49	IGHV1-18,IGHV2-26,IGHV3-21,IGHV3-23,IGHV3-35,IGHV3-38,IGHV4-28,IGHV4-34,IGKC,IGKV3-20,IGHV1-24,IGHV1-45,IGHV1-46,IGHV1-58,IGHV1-69,IGHV2-70,IGHV3-33,IGHV3-43,IGHV3-48,IGHV3-49,IGHV3-53,IGHV3-64,IGHV3-66,IGHV3-72,IGHV3-73,IGHV3-74,IGHV4-39,IGHV4-59,IGHV4-61,IGHV5-51,IGHV7-81
62	sensory perception	0.0001999800019998	0.0277746418906496	0.412537101890597	1.35211315123392	1	727	OR14C36,OR2M3,OR2M5,OR2M7,OR2T12,OR2T34,OR2T4,OR4C12,OR4C13,OR6F1,OR9A4,TAS2R38,OR5J2,OR8H2,OR8H3,OR8I2,OR8J2,OR8J3,OR8K5,OR2W3,OR2B11,OR2T33,OR5T3,OR2T7,OR2T8,OR5AC1,OR5AC2,OR5H15,ADCYAP1,OR2AJ1,OR2T11,OR1A1,TAC1,IAPP,CNR1,GJB4,OR11G2,OR11H6,OR11H7,OR4K1,OR4K13,OR4K14,OR4K15,OR4K17,OR4L1,OR4N5,OR4Q2,OR2AK2,GRIN2A,OR5R1,OR5T1,OR5T2,OR8H1,OR8J1,OR8K1,OR8K3,OR8U1,SYT10,TAS2R16,COL11A1,OR13C2,OR13C3…
63	chemical synaptic transmission	0.0003000300030003	0.0403761753526058	0.43470004431369	1.40967036636771	2	361	SLITRK5,GABRA1,NPY,SLC17A6,GABRG2,OR5T3,CDH8,GABRG1,GRID1,CACNA1B,NLGN1,CHRFAM7A,SHISA6,NRXN1,TAC1,CPLX3,PCLO,CNIH3,OR11H7,HTR1A,GRIN2A,OR5T1,OR5T2,SYT10,LRRK2,CBLN1,RIMS2,OR13F1,UNC13C,PTPRN2,SLC5A7,DRD4,SV2C,OR10H1,OR10H2,OR10H3,OR10H4,OR10H5,GRIN2C,GABRA6,CADPS,FGF12,WNT7A,SLC1A6,GRM2,GRIK3,GRM3,KIF5A,SLC6A5,SYT8,TH,CADPS2,SLC12A5,NTSR1,SNAP47,SLC1A3,CHRNA7,MAPK8IP2,GRIN1,PPP1R9A,GAD2,GRM7,BSN…
64	anion transmembrane transporter activity	0.000300090027008102	0.0403761753526058	0.439020508928934	1.41768210480351	2	289	CCT8L2,GABRA1,ANO5,SLC17A6,GABRG2,GABRG1,SLC7A3,SLC6A14,OCA2,CLCA1,CLCA2,CLCA4,SLC7A13,SLCO1A2,SLCO1B1,SLCO1B3,SLCO1B7,SLC10A2,GPR89A,SLC15A4,NMUR2,CLDN17,SLC13A1,LRRC8B,CLCN6,ANO9,SLC52A2,TTYH2,GABRA6,TTYH1,SLC1A6,SLC26A10,SLC6A5,SLC25A14,SLC12A5,SLC13A3,SLCO4A1,SLC1A3,SLC25A13,SLC25A22,CLIC3,SLC34A3,SLC27A6,CLCN7,SFXN5,SLC7A4,SLC37A1,GLRA1,ABCD1,SLC6A8,GLRA3,ANO7,SLC26A6,AQP9,SLC25A6,SLC16A9,CL…
65	chloride transmembrane transporter activity	0.000311591192355629	0.0412786424211435	0.565955230839919	1.70607987839778	2	76	GABRA1,ANO5,GABRG2,GABRG1,CLCA1,CLCA2,CLCA4,NMUR2,CLDN17,CLCN6,ANO9,TTYH2,GABRA6,TTYH1,SLC26A10,SLC12A5,CLIC3,CLCN7,GLRA1,GLRA3,ANO7,SLC26A6,CLIC2,CLIC1,SLC17A7,CFTR,GABRA2,GABRR1,GABRR2,SLC12A9,SLC12A4,PCYOX1,SLC12A7
66	chloride transmembrane transport	0.000317393144308083	0.0412989678855082	0.589323481559054	1.74178267147604	2	61	GABRA1,GABRG2,GABRG1,CLCA1,CLCA2,CLCA4,CLDN17,CLCN6,TTYH2,GABRA6,TTYH1,SLC12A5,SLC1A3,CLIC3,CLCN7,GLRA1,GLRA3,SLC26A6,CLIC1,SLC17A7,CFTR,GABRA2,GABRR1,GABRR2,SLC12A9,SLC12A4,PCYOX1,SLC12A7,SLC4A1,GABRQ
67	trace-amine receptor activity	0.00032133676092545	0.0412989678855082	-0.95668968746342	-2.18988916012793	0	6	TAAR9,TAAR8,TAAR6,TAAR5,TAAR2,TAAR1
68	G-protein coupled serotonin receptor signaling pathway	0.000373412994772218	0.0472861661468172	0.784408688279788	1.88492904180147	2	16	OR5T3,OR11H7,HTR1A,OR5T2,OR10H1,OR10H2,OR10H3,OR10H4,OR10H5
