# Supplementary material for: BHi-Cect: a top-down algorithm for identifying the multi-scale hierarchical structure of chromosomes
Source: Nucleic Acids Res. 2020 Feb 3;48(5):e26. doi: 10.1093/nar/gkaa004 (PMC7049727; doi:10.1093/nar/gkaa004)
Supplement: gkaa004_Supplemental_Files [file gkaa004_supplemental_files.zip › Supp.Tbl5_gsea_rnap2.tsv]

pathway	pval	padj	ES	NES	nMoreExtreme	size	leadingEdge
1	keratin filament	0.0000999900009999	0.0378426776920444	0.790354076738897	1.5329445485319	0	95	KRT1,KRT18,KRT2,KRT3,KRT4,KRT5,KRT6A,KRT6B,KRT6C,KRT7,KRT71,KRT72,KRT73,KRT74,KRT75,KRT76,KRT77,KRT78,KRT79,KRT8,KRT80,KRT81,KRT82,KRT83,KRT84,KRT85,KRT86,FBF1
2	intermediate filament	0.0000999900009999	0.0378426776920444	0.705831670469198	1.38468050386969	0	193	IFFO1,KRT1,KRT18,KRT2,KRT3,KRT4,KRT5,KRT6A,KRT6B,KRT6C,KRT7,KRT71,KRT72,KRT73,KRT74,KRT75,KRT76,KRT77,KRT78,KRT79,KRT8,KRT80,KRT81,KRT82,KRT83,KRT84,KRT85,KRT86,LMNB2,EVPL,FBF1,NEFH,VIM,NARF,PRPH,GFAP,SYNC,SLC1A4,LDLRAP1,EPPK1,FAM83H,PLEC,CSNK1A1,PKP1,NCKIPSD,JUP,KRT10,KRT12,KRT13,KRT14,KRT15,KRT16,KRT17,KRT19,KRT20,KRT222,KRT23,KRT24,KRT25,KRT26,KRT27,KRT28,KRT31,KRT32,KRT33A,KRT33B,KRT34,KRT35,…
3	keratinization	0.0000999900009999	0.0378426776920444	0.728955728461796	1.42969870245882	0	190	CAPN1,CDSN,KRT1,KRT18,KRT2,KRT3,KRT4,KRT5,KRT6A,KRT6B,KRT6C,KRT7,KRT71,KRT72,KRT73,KRT74,KRT75,KRT76,KRT77,KRT78,KRT79,KRT8,KRT80,KRT81,KRT82,KRT83,KRT84,KRT85,KRT86,EVPL,PRSS8,TGM1,SFN,SHARPIN,PKP1,CELA2A,JUP,PI3,KRT10,KRT12,KRT13,KRT14,KRT15,KRT16,KRT17,KRT19,KRT20,KRT23,KRT24,KRT25,KRT26,KRT27,KRT28,KRT31,KRT32,KRT33A,KRT33B,KRT34,KRT35,KRT36,KRT37,KRT38,KRT39,KRT40,KRT9,KRTAP1-1,KRTAP1-3,KRTA…
4	nucleosome assembly	0.0000999900009999	0.0378426776920444	0.75071904611228	1.45629394881309	0	96	HIST1H1C,HIST1H1D,HIST1H1E,HIST1H1T,HIST1H2BB,HIST1H2BC,HIST1H2BD,HIST1H2BH,HIST1H2BK,HIST1H3A,HIST1H4A,HIST1H4G,HIST1H2BJ,ASF1B,SART3,H2AFX,NAP1L1,HIST1H1B,HIST1H2BL,HIST1H2BM,HIST1H2BN,HIST1H2BO,NAA60,PADI4,IPO4,BRD2,DAXX,H1F0
5	structural molecule activity	0.0000999900009999	0.0378426776920444	0.600006612399775	1.195274256828	0	645	MRPL49,MRPS12,RPS16,MRPS18B,TUBB,CLDN15,MUC17,MUC3A,ISCU,CD4,AHNAK,CLDN7,RPL26,KRT1,KRT18,KRT2,KRT3,KRT4,KRT5,KRT6A,KRT6B,KRT6C,KRT7,KRT71,KRT72,KRT73,KRT74,KRT75,KRT76,KRT77,KRT78,KRT79,KRT8,KRT80,KRT81,KRT82,KRT83,KRT84,KRT85,KRT86,NUP93,COL1A1,MRPL27,PSMD13,LMNB2,CLTC,TUBD1,RPL28,LTBP4,AGRN,EVPL,RPL13A,RPS11,COL4A1,EFEMP2,RPL3,SLC9A3R2,MYL6,MYL6B,RPL41,RPS26,MATN3,RPL27,COL4A2,RPL18,NEFH,COMP,…
6	protein heterodimerization activity	0.0000999900009999	0.0378426776920444	0.659328642640885	1.30675602458194	0	399	GPHA2,POLA2,SUPT5H,FLOT1,HIST1H2AB,HIST1H2AC,HIST1H2AD,HIST1H2AG,HIST1H2BB,HIST1H2BC,HIST1H2BD,HIST1H2BH,HIST1H2BK,HIST1H3A,HIST1H4A,HIST1H4G,FOS,JDP2,PGF,BCL2L1,TAF6L,FXR2,SOX15,TP53,KRT1,NR4A1,GADD45A,HIST1H2AH,HIST1H2BJ,SYT5,BAX,AXL,TGFB1,NR4A2,DRAP1,RELA,SDCBP2,ATF4,PDGFB,ARNTL,TEAD1,ERBB3,IKZF4,NPAS1,SAE1,CEBPB,ITGA3,ALG2,CRLF1,PIK3R2,ABCG4,H2AFX,DDIT3,HIST1H2AJ,HIST1H2BL,HIST1H2BM,HIST1H2BN…
7	epidermis development	0.0000999900009999	0.0378426776920444	0.64487431584696	1.27641129129864	0	349	CAPN1,CDSN,PLOD3,HES1,KRT1,KRT18,KRT2,KRT3,KRT4,KRT5,KRT6A,KRT6B,KRT6C,KRT7,KRT71,KRT72,KRT73,KRT74,KRT75,KRT76,KRT77,KRT78,KRT79,KRT8,KRT80,KRT81,KRT82,KRT83,KRT84,KRT85,KRT86,CTGF,EVPL,CST6,OVOL1,RELA,DNASE1L2,SNAI1,GLI1,FUZ,SLC44A4,PRSS8,TMC1,TGM1,TRIOBP,ERCC2,SFN,FOXN1,MAP2K1,FZD6,YAP1,ELF3,WNT10A,PTCH2,LDB1,SCRIB,CALML5,SHARPIN,CLRN1,GORAB,TSG101,EMP1,PKP1,FGFR1,FOSL2,IFT172,CELA2A,JUP,MED1,…
8	ribonucleoprotein complex	0.0000999900009999	0.0378426776920444	0.588241410005147	1.17278930509994	0	711	MRPL49,ACTN4,HNRNPL,MRPS12,RPS16,SAMD4B,ZFP36,SF1,ABCF1,DHX16,MRPS18B,TUBB,CIRBP,HNRNPR,RPS6KL1,EMG1,GAPDH,POLR2G,WDR74,FXR2,MYH10,RPL26,WRAP53,EIF4B,NANOS3,MT3,OGFOD1,MRPL27,CALR,GADD45GIP1,DHX8,CNOT3,PRPF31,RPL28,CCDC97,SNRPA,SART3,NOC2L,MRPL38,SRP68,UNK,HSPA1A,HSPA1B,LSM2,YTHDF2,PIH1D1,RPL13A,RPS11,SART1,SF3B2,RPL3,ARNTL,TBL3,PAN2,RPL41,RPS26,SARNP,PUM2,BRCA1,RPL27,MPHOSPH10,RPL18,PES1,SF3A1,Z…
9	chromatin	0.0000999900009999	0.0378426776920444	0.633381595985114	1.25672438618152	0	431	CDCA5,DPF2,MEN1,PAF1,SIRT2,PPP1R10,HIST1H1C,HIST1H1D,HIST1H1E,HIST1H1T,HIST1H2AB,HIST1H2AC,HIST1H2AD,HIST1H2AG,HIST1H2BB,HIST1H2BC,HIST1H2BD,HIST1H2BH,HIST1H2BK,HIST1H3A,HIST1H4A,HMGN4,ZNHIT1,CHD4,MTA2,CHD3,TP53,HIST1H2AH,HIST1H2BJ,ASF1B,EME1,KDM1A,TFPT,EXOSC5,RARG,WBP2,CSNK2B,KAT5,RELA,SMARCC2,EHMT2,CEBPB,SNAI1,ELL,JUND,UPF1,DDX6,H2AFX,HIST1H1B,HIST1H2AJ,HIST1H2BL,HIST1H2BM,HIST1H2BN,HIST1H2BO,K…
10	epithelial cell differentiation	0.0000999900009999	0.0378426776920444	0.609200152646009	1.21240990449017	0	580	CAPN1,MEN1,SPINT2,CDSN,ID3,PLOD3,ID1,HES1,ACADVL,KDM6B,KRT1,KRT18,KRT2,KRT3,KRT4,KRT5,KRT6A,KRT6B,KRT6C,KRT7,KRT71,KRT72,KRT73,KRT74,KRT75,KRT76,KRT77,KRT78,KRT79,KRT8,KRT80,KRT81,KRT82,KRT83,KRT84,KRT85,KRT86,NUP93,PROX2,FOXJ1,TGFB1,RARG,EVPL,PIH1D1,COL4A1,OVOL1,RAB1B,PDGFB,DNASE1L2,SDC1,CEBPB,NF2,UPK2,GPR4,GLI1,CDKN1A,RARA,SLC44A4,CLDN3,PRSS8,TGFB1I1,VIM,B4GALT1,PITX3,FOXF1,LBH,VEGFA,WNT1,NOTCH…
11	skin development	0.0000999900009999	0.0378426776920444	0.663158906506466	1.31110594062444	0	319	CAPN1,CDSN,ALOX12B,ALOXE3,KRT1,KRT18,KRT2,KRT3,KRT4,KRT5,KRT6A,KRT6B,KRT6C,KRT7,KRT71,KRT72,KRT73,KRT74,KRT75,KRT76,KRT77,KRT78,KRT79,KRT8,KRT80,KRT81,KRT82,KRT83,KRT84,KRT85,KRT86,COL1A1,EVPL,OVOL1,RELA,DNASE1L2,PKD1,SNAI1,ITGA3,FUZ,ARRDC3,CLDN4,PRSS8,ERRFI1,TGM1,ERCC2,SFN,FOXN1,ITGB4,MAP2K1,COL5A3,FZD6,YAP1,SLC27A4,ABCB6,WNT10A,PTCH2,LDB1,SHARPIN,GORAB,TSG101,WDR48,PKP1,GJB3,FOSL2,LTB,COL1A2,CE…
12	keratinocyte differentiation	0.0000999900009999	0.0378426776920444	0.709156228371385	1.39493097926509	0	223	CAPN1,CDSN,KRT1,KRT18,KRT2,KRT3,KRT4,KRT5,KRT6A,KRT6B,KRT6C,KRT7,KRT71,KRT72,KRT73,KRT74,KRT75,KRT76,KRT77,KRT78,KRT79,KRT8,KRT80,KRT81,KRT82,KRT83,KRT84,KRT85,KRT86,EVPL,DNASE1L2,PRSS8,TGM1,SFN,FOXN1,MAP2K1,YAP1,SHARPIN,TSG101,PKP1,FOSL2,CELA2A,JUP,MED1,PI3,STK4,KRT10,KRT12,KRT13,KRT14,KRT15,KRT16,KRT17,KRT19,KRT20,KRT23,KRT24,KRT25,KRT26,KRT27,KRT28,KRT31,KRT32,KRT33A,KRT33B,KRT34,KRT35,KRT36,K…
13	DNA packaging	0.0000999900009999	0.0378426776920444	0.721037055913876	1.40859724833469	0	144	CDCA5,PAF1,HIST1H1C,HIST1H1D,HIST1H1E,HIST1H1T,HIST1H2BB,HIST1H2BC,HIST1H2BD,HIST1H2BH,HIST1H2BK,HIST1H3A,HIST1H4A,HIST1H4G,PHF23,TP53,HIST1H2BJ,ASF1B,NCAPD2,SART3,NOC2L,H2AFX,NAP1L1,HIST1H1B,HIST1H2BL,HIST1H2BM,HIST1H2BN,HIST1H2BO,TOP2A,NAA60,PADI4,IPO4,BRD2,DAXX,H1F0,GRWD1,CHMP1A,NAA10,AKAP8,AKAP8L,H1FX,PRM1,PRM2,PRM3,TNP2
14	protein-DNA complex	0.0000999900009999	0.0378426776920444	0.747953843759366	1.45959836394136	0	136	POLA2,HIST1H1C,HIST1H1D,HIST1H1E,HIST1H1T,HIST1H2AB,HIST1H2AC,HIST1H2AD,HIST1H2AG,HIST1H2BB,HIST1H2BC,HIST1H2BD,HIST1H2BH,HIST1H2BK,HIST1H3A,HIST1H4A,FOS,CTC1,HIST1H2AH,HIST1H2BJ,RPA1,TEN1,JUND,H2AFX,DDIT3,HIST1H1B,HIST1H2AJ,HIST1H2BL,HIST1H2BM,HIST1H2BN,HIST1H2BO,ATF6B,H2AFJ
15	nuclear chromosome	0.0000999900009999	0.0378426776920444	0.609624870415723	1.2109239694705	0	482	CDCA5,DPF2,MEN1,POLA2,SIRT2,PPP1R10,HIST1H1C,HIST1H1D,HIST1H1E,HIST1H1T,HIST1H2AB,HIST1H2AC,HIST1H2AD,HIST1H2AG,HIST1H2BB,HIST1H3A,HIST1H4A,ZNHIT1,CHD4,MTA2,AURKB,CHD3,CTC1,TP53,HIST1H2AH,ASF1B,EME1,KDM1A,TFPT,NCAPD2,RPA1,RARG,TEN1,WBP2,MSH5,BIRC5,CCDC155,KAT5,RELA,RAD21L1,NABP2,SMARCC2,BRCA1,EHMT2,CEBPB,HORMAD2,THOC5,JUND,UPF1,H2AFX,ERCC1,HIST1H1B,HIST1H2AJ,NUCKS1,NFATC2,RARA,TOP2A,KAT8,SETD1A,T…
16	intermediate filament cytoskeleton	0.0000999900009999	0.0378426776920444	0.692550043694009	1.3621621350777	0	222	IFFO1,ING4,NDEL1,KRT1,KRT18,KRT2,KRT3,KRT4,KRT5,KRT6A,KRT6B,KRT6C,KRT7,KRT71,KRT72,KRT73,KRT74,KRT75,KRT76,KRT77,KRT78,KRT79,KRT8,KRT80,KRT81,KRT82,KRT83,KRT84,KRT85,KRT86,LMNB2,EVPL,FBF1,NSFL1C,NEFH,VIM,NARF,PRPH,ZNF131,NDOR1,GFAP,SAP30BP,CLK3,SYNC,SLC1A4,MMP14,LDLRAP1,EPPK1,EXOSC4,FAM83H,PLEC,CSNK1A1,PKP1,NCKIPSD,JUP,NR1I2,KRT10,KRT12,KRT13,KRT14,KRT15,KRT16,KRT17,KRT19,KRT20,KRT222,KRT23,KRT24…
17	epidermal cell differentiation	0.0000999900009999	0.0378426776920444	0.691089382160677	1.36276503682729	0	260	CAPN1,CDSN,HES1,KRT1,KRT18,KRT2,KRT3,KRT4,KRT5,KRT6A,KRT6B,KRT6C,KRT7,KRT71,KRT72,KRT73,KRT74,KRT75,KRT76,KRT77,KRT78,KRT79,KRT8,KRT80,KRT81,KRT82,KRT83,KRT84,KRT85,KRT86,EVPL,OVOL1,DNASE1L2,GLI1,SLC44A4,PRSS8,TMC1,TGM1,TRIOBP,ERCC2,SFN,FOXN1,MAP2K1,YAP1,PTCH2,SCRIB,SHARPIN,CLRN1,TSG101,PKP1,FGFR1,FOSL2,CELA2A,JUP,MED1,PI3,STK4,KRT10,KRT12,KRT13,KRT14,KRT15,KRT16,KRT17,KRT19,KRT20,KRT23,KRT24,KRT…
18	cornification	0.0000999900009999	0.0378426776920444	0.816072751626328	1.58282763716836	0	95	CAPN1,CDSN,KRT1,KRT18,KRT2,KRT3,KRT4,KRT5,KRT6A,KRT6B,KRT6C,KRT7,KRT71,KRT72,KRT73,KRT74,KRT75,KRT76,KRT77,KRT78,KRT79,KRT8,KRT80,KRT81,KRT82,KRT83,KRT84,KRT85,KRT86,EVPL
19	nucleosome	0.0000999900009999	0.0378426776920444	0.8399554450576	1.60519818897767	0	55	HIST1H1C,HIST1H1D,HIST1H1E,HIST1H1T,HIST1H2AB,HIST1H2AC,HIST1H2AD,HIST1H2AG,HIST1H2BB,HIST1H2BC,HIST1H2BD,HIST1H2BH,HIST1H2BK,HIST1H3A,HIST1H4A,HIST1H2AH,HIST1H2BJ,H2AFX,HIST1H1B,HIST1H2AJ,HIST1H2BL,HIST1H2BM,HIST1H2BN,HIST1H2BO,H2AFJ
20	chromatin assembly or disassembly	0.0000999900009999	0.0378426776920444	0.726602020676267	1.416496287268	0	128	PAF1,HIST1H1C,HIST1H1D,HIST1H1E,HIST1H1T,HIST1H2BB,HIST1H2BC,HIST1H2BD,HIST1H2BH,HIST1H2BK,HIST1H3A,HIST1H4A,HIST1H4G,MTA2,CHD3,TP53,HIST1H2BJ,ASF1B,SART3,NOC2L,SMARCC2,H2AFX,NAP1L1,HIST1H1B,HIST1H2BL,HIST1H2BM,HIST1H2BN,HIST1H2BO,NAA60,PADI4,IPO4,BRD2,DAXX,H1F0
21	chromatin assembly	0.0000999900009999	0.0378426776920444	0.753532778937751	1.4656807647673	0	109	PAF1,HIST1H1C,HIST1H1D,HIST1H1E,HIST1H1T,HIST1H2BB,HIST1H2BC,HIST1H2BD,HIST1H2BH,HIST1H2BK,HIST1H3A,HIST1H4A,HIST1H4G,TP53,HIST1H2BJ,ASF1B,SART3,NOC2L,H2AFX,NAP1L1,HIST1H1B,HIST1H2BL,HIST1H2BM,HIST1H2BN,HIST1H2BO,NAA60,PADI4,IPO4,BRD2,DAXX,H1F0
22	detoxification of copper ion	0.000100948919846558	0.0378426776920444	0.939496476421256	1.70236606917232	0	14	MT1A,MT1B,MT1E,MT1F,MT1G,MT1H,MT1M,MT1X,MT2A,MT3,MT4,PARK7
23	nucleosome organization	0.0000999900009999	0.0378426776920444	0.708263322027049	1.38063803769498	0	126	PAF1,HIST1H1C,HIST1H1D,HIST1H1E,HIST1H1T,HIST1H2BB,HIST1H2BC,HIST1H2BD,HIST1H2BH,HIST1H2BK,HIST1H3A,HIST1H4A,HIST1H4G,ZNHIT1,HIST1H2BJ,ASF1B,SART3,SMARCC2,H2AFX,NAP1L1,HIST1H1B,HIST1H2BL,HIST1H2BM,HIST1H2BN,HIST1H2BO,NAA60,PADI4,IPO4,BRD2,DAXX,H1F0
