# Supplementary material for: BHi-Cect: a top-down algorithm for identifying the multi-scale hierarchical structure of chromosomes
Source: Nucleic Acids Res. 2020 Feb 3;48(5):e26. doi: 10.1093/nar/gkaa004 (PMC7049727; doi:10.1093/nar/gkaa004)
Supplement: gkaa004_Supplemental_Files [file gkaa004_supplemental_files.zip › Supp.Tbl6_gsea_h3k4me3.tsv]

pathway	pval	padj	ES	NES	nMoreExtreme	size	leadingEdge
1	complement activation	0.0001999800019998	0.105825541970615	0.550757582456256	1.40452602381057	1	119	C2,C4A,C4B,CFB,CFD,C1R,C1RL,C1S
2	complement activation, classical pathway	0.0000999900009999	0.105825541970615	0.575128047418875	1.45915024948172	0	106	C2,C4A,C4B,C1R,C1RL,C1S
3	antigen processing and presentation of exogenous peptide antigen via MHC class II	0.0000999900009999	0.105825541970615	0.58866901719316	1.47572126744116	0	82	KLC2,AP2A1,AP1M2,DNM2,LAG3,DCTN2,KIF5A,SEC31A,IFI30,ARF1,KIF22,CTSS,AP2M1,AP2S1,RAB7A,CTSF,SPTBN2,CANX,DYNC1LI2,HLA-DMA,HLA-DMB,HLA-DOA,HLA-DOB,HLA-DPA1,HLA-DPB1,HLA-DQA1,HLA-DQA2,HLA-DQB1,HLA-DQB2,HLA-DRA,HLA-DRB1,HLA-DRB5,RILP,KIF2C,DYNC1H1,DYNLL1,SAR1B,SEC24A,ACTR1A,CLTC,SEC23A,SEC24C,SEC13,DYNC1LI1,DCTN1,AP1G1,KIF3C,KIF3A
4	nuclear chromatin	0.0001999800019998	0.105825541970615	0.483597693680477	1.26682199107725	1	275	SIRT7,HIST2H2AB,HIST2H2AC,MBD3,TCF3,EHMT2,BRMS1,DPF2,KAT5,RELA,ACTL6B,EME2,TELO2,H2AFX,MTA2,FOXH1,CHD3,TP53,H1F0,SIRT6,KAT2A,STAT3,SRCAP,RUVBL2,CDCA5,MEN1,SMARCC2,TIMELESS,KAT8,SETD1A,IPO4,SLX4,SMARCA4,TRIM28,JUND,HIST3H2A,HIST3H3,CHD4,YY1AP1,NR1D1,INO80E,ANP32E,DVL3,CDK12,CENPB,STAT6,PCGF2,ZNF385A,RCC1,JUNB,KLF1,MEF2B,CENPA,H2AFV,LDB1,CHAF1A,CBX5,CSNK2A1,SCRT2,E2F4,RING1,SIRT2,ACTB,SIN3A,EME1,SR…
5	nuclear-transcribed mRNA catabolic process, nonsense-mediated decay	0.0000999900009999	0.105825541970615	0.56090095146435	1.41590353151522	0	95	RPL10,RPLP2,RPS15,SKIV2L,RPL28,RPS2,RPS25,RPL8,RNPS1,RPL13A,RPS11,RPL18,RPL41,RPS26,RPS5,RPL18A,CASC3,EIF4G1,RPL19,RPL23,RPS29,UBA52,UPF1,RPL27,RPL11,RPL24,NCBP2,RPS18,RPS16,RPL29,RPS27A,RPL13,SMG5,RPS21,RPS8,RPLP0,RPL39,UPF3B,UPF2,HELZ2,RPS10,PPP2CA,SMG8,RPL23A,RBM8A,RPL9,SMG6,SMG9,EIF4A3,EXOSC10,ETF1
6	ribosome	0.0001999800019998	0.105825541970615	0.517344053754695	1.34066300574911	1	190	AURKAIP1,MRPL20,RPL10,RPLP2,MRPS7,RPS15,RPL28,MRPS34,RPL3L,RPS2,RPS25,RPL8,MRPL4,FXR2,HBA1,RPL13A,RPS11,RPL18,MRPL49,SF1,RPL41,RPS26,MRPL28,RBM3,RPS5,MPV17L2,MRPL34,RPL18A,MRPL55,APEX1,DAP3,MRPS21,EIF4G1,RPL19,RPL23,EEF2,NAA10,RPL36AL,RPS29,UBA52,RPL27,MRPL11,RPL11,MRPL43,C12orf65,CANX,RPL24,MRPL38,SRP68,RPS18,MRPS12,RPS16,RPL29,GADD45GIP1,PNPT1,RPS27A,RPL13,HSPA14,MRPL27,ABCF1,MRPS18B,MRPL14,MRP…
7	translation	0.0001999800019998	0.105825541970615	0.474360514612038	1.24423696766075	1	291	AURKAIP1,MRPL20,RPL10,EIF5A,RPLP2,MRPS7,RPS15,VARS,EIF1AD,RPL28,MRPS34,RPL3L,RPS2,RPS25,EEF1G,RPL8,EEF1D,ZNF598,EIF3G,MRPL4,EIF4A1,RPL13A,RPS11,TSFM,RPL18,MRPL49,RPL41,RPS26,MRPL28,RPS5,MRPL34,RPL18A,DALRD3,QARS,MRPL55,DAP3,MRPS21,TARS2,EIF4G1,RPL19,RPL23,EEF2,NEMF,RPL36AL,RPS29,HARS,HARS2,UBA52,MARS,EFTUD2,TRNAU1AP,RPL27,DHPS,MRPL11,RBM4,EIF2B4,RPS6KB2,RPL11,MRPL43,RPL24,MRPL38,RPS18,EIF3K,MRPS1…
8	protein localization to endoplasmic reticulum	0.0001999800019998	0.105825541970615	0.548663600269196	1.39200762822694	1	106	RPL10,RPLP2,RPS15,RPL28,RPS2,RPS25,RPL8,GPAA1,RPL13A,RPS11,OS9,KDELR1,PPP1R15A,RPL18,RPL41,RPS26,PDIA2,CHMP4A,ZFAND2B,RPS5,RPL18A,SGTA,RPL19,RPL23,BCAP31,RPS29,UBA52,RPL27,ASNA1,RPL11,GBF1,RPL24,SRP68,RPS18,RPS16,RPL29,GRIK5,RPS27A,RPL13,RPS21,RPS8,RPLP0,RPL39,SEC61A2,RER1,RPS10,CTAGE5,RPL23A
9	interleukin-15-mediated signaling pathway	0.000205486489263331	0.105825541970615	0.830006664765812	1.73455890833803	1	11	GRB2,CD4,STAT3,STAT5A,STAT5B,JAK3
10	antigen processing and presentation	0.0001999800019998	0.105825541970615	0.542819950816439	1.39121274463174	1	136	KLC2,AP2A1,AP1M2,DNM2,ICAM1,LAG3,IKBKG,DCTN2,KIF5A,PSME1,SEC31A,IFI30,ARF1,KIF22,CTSS,AP2M1,AP2S1,BCAP31,RAB7A,SLC11A1,CTSF,SPTBN2,ABCB9,CANX,DYNC1LI2,MR1,HLA-DMA,HLA-DMB,HLA-DOA,HLA-DOB,HLA-DPA1,HLA-DPB1,HLA-DQA1,HLA-DQA2,HLA-DQB1,HLA-DQB2,HLA-DRA,HLA-DRB1,HLA-DRB5,PSMB8,TAP1,TAP2,TAPBP,CALR,RILP,HLA-E,KIF2C,DYNC1H1,DYNLL1,RAB27A,VAMP8,SAR1B,SEC24A,ACTR1A,CLTC,SEC23A,RAB34,SEC24C,SEC13,DYNC1LI1,…
11	antigen processing and presentation of peptide or polysaccharide antigen via MHC class II	0.0000999900009999	0.105825541970615	0.587988485740157	1.47492169179436	0	83	KLC2,AP2A1,AP1M2,DNM2,LAG3,DCTN2,KIF5A,SEC31A,IFI30,ARF1,KIF22,CTSS,AP2M1,AP2S1,RAB7A,CTSF,SPTBN2,CANX,DYNC1LI2,HLA-DMA,HLA-DMB,HLA-DOA,HLA-DOB,HLA-DPA1,HLA-DPB1,HLA-DQA1,HLA-DQA2,HLA-DQB1,HLA-DQB2,HLA-DRA,HLA-DRB1,HLA-DRB5,RILP,KIF2C,DYNC1H1,DYNLL1,SAR1B,SEC24A,ACTR1A,CLTC,SEC23A,SEC24C,SEC13,DYNC1LI1,DCTN1,AP1G1,KIF3C,KIF3A
12	MHC class II protein complex	0.000101337657073368	0.105825541970615	0.834331244376244	1.80466114356044	0	14	HLA-DMA,HLA-DMB,HLA-DOA,HLA-DOB,HLA-DPA1,HLA-DPB1,HLA-DQA1,HLA-DQA2,HLA-DQB1,HLA-DQB2,HLA-DRA,HLA-DRB1,HLA-DRB5
13	antigen processing and presentation of peptide antigen	0.0001999800019998	0.105825541970615	0.553277046216177	1.40846181752179	1	114	KLC2,AP2A1,AP1M2,DNM2,LAG3,IKBKG,DCTN2,KIF5A,SEC31A,IFI30,ARF1,KIF22,CTSS,AP2M1,AP2S1,BCAP31,RAB7A,SLC11A1,CTSF,SPTBN2,ABCB9,CANX,DYNC1LI2,MR1,HLA-DMA,HLA-DMB,HLA-DOA,HLA-DOB,HLA-DPA1,HLA-DPB1,HLA-DQA1,HLA-DQA2,HLA-DQB1,HLA-DQB2,HLA-DRA,HLA-DRB1,HLA-DRB5,TAP1,TAP2,TAPBP,CALR,RILP,HLA-E,KIF2C,DYNC1H1,DYNLL1,VAMP8,SAR1B,SEC24A,ACTR1A,CLTC,SEC23A,SEC24C,SEC13,DYNC1LI1,DCTN1,AP1G1,KIF3C,CD209,CLEC4M,…
14	mRNA metabolic process	0.0001999800019998	0.105825541970615	0.45032834634338	1.19650524381559	1	543	ALYREF,AURKAIP1,FLNA,RPL10,SF3B4,POLR2A,PHRF1,RNH1,RPLP2,RPS15,DXO,HSPA1A,HSPA1B,LSM2,SKIV2L,PTBP1,SART1,SF3B2,SCAF1,SSU72,RPL28,U2AF2,RPS2,DDX6,RPS25,POLR2G,TUT1,CPSF1,HSF1,RPL8,EXOSC4,PUF60,ZC3H3,SF3A2,RNPS1,TP53,ERCC2,SNRPD2,CD2BP2,STAT3,SNRNP25,RPL13A,RPS11,SNRNP70,DDIT3,LUC7L,TSEN54,RPL18,SF1,PAN2,RPL41,RPS26,FUS,GPKOW,PQBP1,POLR2L,PPIL3,RPS5,RPL18A,SYF2,LSM7,USP4,DDX23,CASC3,ARNT,PRPF3,EIF4…
15	antigen processing and presentation of exogenous antigen	0.0001999800019998	0.105825541970615	0.552096228886902	1.40431375444466	1	112	KLC2,AP2A1,AP1M2,DNM2,LAG3,IKBKG,DCTN2,KIF5A,PSME1,SEC31A,IFI30,ARF1,KIF22,CTSS,AP2M1,AP2S1,RAB7A,CTSF,SPTBN2,CANX,DYNC1LI2,HLA-DMA,HLA-DMB,HLA-DOA,HLA-DOB,HLA-DPA1,HLA-DPB1,HLA-DQA1,HLA-DQA2,HLA-DQB1,HLA-DQB2,HLA-DRA,HLA-DRB1,HLA-DRB5,TAP1,TAP2,TAPBP,CALR,RILP,HLA-E,KIF2C,DYNC1H1,DYNLL1,VAMP8,SAR1B,SEC24A,ACTR1A,CLTC,SEC23A,SEC24C,SEC13,DYNC1LI1,DCTN1
16	antigen processing and presentation of peptide antigen via MHC class II	0.0000999900009999	0.105825541970615	0.587988485740157	1.47492169179436	0	83	KLC2,AP2A1,AP1M2,DNM2,LAG3,DCTN2,KIF5A,SEC31A,IFI30,ARF1,KIF22,CTSS,AP2M1,AP2S1,RAB7A,CTSF,SPTBN2,CANX,DYNC1LI2,HLA-DMA,HLA-DMB,HLA-DOA,HLA-DOB,HLA-DPA1,HLA-DPB1,HLA-DQA1,HLA-DQA2,HLA-DQB1,HLA-DQB2,HLA-DRA,HLA-DRB1,HLA-DRB5,RILP,KIF2C,DYNC1H1,DYNLL1,SAR1B,SEC24A,ACTR1A,CLTC,SEC23A,SEC24C,SEC13,DYNC1LI1,DCTN1,AP1G1,KIF3C,KIF3A
