# Supplementary material for: BHi-Cect: a top-down algorithm for identifying the multi-scale hierarchical structure of chromosomes
Source: Nucleic Acids Res. 2020 Feb 3;48(5):e26. doi: 10.1093/nar/gkaa004 (PMC7049727; doi:10.1093/nar/gkaa004)
Supplement: gkaa004_Supplemental_Files [file gkaa004_supplemental_files.zip › Supp.Tbl7_gsea_rnap2_promoter.tsv]

pathway	pval	padj	ES	NES	nMoreExtreme	size	leadingEdge
1	extracellular exosome	9.99900009999e-05	0.0125939786973684	0.716867988490116	1.21942434995753	0	699	GAPDH,RPLP0,EEF1A1,ACTB,VIM,FN1,SERPINE1,THBS1,HSPA8,RPS9,RPL3,UBC,UBE2D3,RPS2,SRSF7,RPL28,SHMT2,MYL6,TPT1,RPS3,SQSTM1,TXNRD1,RPS20,LDHA,SLC3A2,GNAS,HSP90AA1,CD63,FLOT1,PLAU,HSP90AB1,PABPC1,P4HB,CFL1,CALR,SLC25A3,RPL31,WDR1,NDRG1,UGDH,ITGB1,LGALS1,ALDOA,H2AFZ,HNRNPA1,COL4A2,PPIA,RAP1B,RPL23,RPS8,SEPT2,B2M,NCSTN,HSPA9,UBB,HYOU1,ACTN1,EHD1,ACTG1,DDX5,NAMPT,RPL37A,TUBA1A,DNAJA1,SPAG9,AUP1,TPI1,EIF4A…
2	positive regulation of gene expression	9.99900009999e-05	0.0125939786973684	0.718148788304976	1.22163298203325	0	688	CYR61,NR4A1,FOS,SRSF5,ACTB,VIM,FN1,SERPINE1,RUNX1,THBS1,NR4A2,RPS9,KMT2E,UBC,KLF6,COL1A1,BCLAF1,XBP1,RPS3,SQSTM1,HES1,CTGF,RBM3,ID1,VEGFA,MORF4L2,ID2,CCNL1,NR4A3,POLDIP3,DDX39B,KDM6B,PABPC1,CIRBP,KLF7,RELA,TBX3,LIF,CALR,IL6,MAGED1,GNL3,PPP1R15A,MEF2D,H2AFZ,ZFP36,CITED2,RPL23,MYC,STK16,UBB,LMNA,ATF4,AHI1,YTHDF3,DDX5,NAMPT,MEIS1,HMGA1,NFKBIA,ARF4,PCID2,LBH,BRD8,TRA2B,PSEN1,HNRNPAB,HMGB2,RPS27L,RPL1…
3	positive regulation of cell proliferation	9.99900009999e-05	0.0125939786973684	0.760735757968903	1.29227968705935	0	284	CYR61,NR4A1,FN1,THBS1,RPS9,SHMT2,XBP1,RPS3,HES1,ADM,CTGF,SPHK1,ID1,VEGFA,ID2,NR4A3,DDX39B,RELA,TBX3,LIF,CALR,IL6,ITGB1,MEF2D,S100A13,RPL23,MYC,NAMPT,EIF4G1,SRSF6,CCNG1,LBH,F3,HMGB2,HNRNPU,SHC1,CCND1,ANXA2,RPS4X,ADAMTS1,CDK4,FOSL1,FGF5,CDKN1A,NPM1,NOP2,TIMP1,FGFR1,FLNA,RTN4,S100A6,ETS1,GLUL
4	cell migration	9.99900009999e-05	0.0125939786973684	0.769664044796204	1.30615664492816	0	218	CYR61,NR4A1,FN1,THBS1,NR4A2,COL1A1,RIC8A,HES1,CTGF,SLC3A2,ID1,VEGFA,CD63,PLAU,CFL1,WDR1,IL6,ITGB1,AMOTL2,PPIA,ZFAND5,TNFRSF12A,DDIT4,ARF4,AXL,PSEN1,HMGB2,SHC1,ZEB2,CORO1C,CD44,FGFR1,FLNA,RTN4,RHOA,MEF2C,FSCN1,SBDS,PTPRK,SLC9A1,BTG1,NUP188,SNAI2,SDCBP,MYH9,ABL1,PIK3C2A,EPHA4,WNT5A,SDC2,SLC16A1
5	structural molecule activity	9.99900009999e-05	0.0125939786973684	0.766068582546802	1.30153106271346	0	259	RPLP0,ACTB,VIM,FN1,THBS1,SEC31A,RPS9,RPL3,COL1A1,RPS2,RPL28,RPL10,MYL6,RPS3,TUBA1B,RPS20,RPL27A,RPL8,RPL13,RPL18,RPS24,RPL31,RPL15,RPL41,RPS6,RPL7A,COL4A2,TPM1,RPL37,RPL23,RPS8,SEPT2,LMNA,MATR3,RPS23,ACTG1,RPL37A,TUBA1A,G3BP2,SPAG9,EIF4G1,SMTN,RPS16,RPS27L,RPL35A,RPL11,RPL29,RPL13A,TPM2,RPS4X,COL6A3,MRPS18C,RPS27,RPLP1,RPL38,RPL12,RPL10A,SEPT10,RPS13,SPTAN1,RPL5,COPB2,RPL32,RPS26,TUFT1,SAV1,RPL35…
6	translational initiation	9.99900009999e-05	0.0125939786973684	0.824246271032934	1.39880027277434	0	112	EIF4G2,RPLP0,EIF4A2,RPS9,RPL3,RPS2,RPL28,EIF5,RPL10,EIF1,RPS3,RPS20,RPL27A,RPL8,RPL13,RPL18,RPS24,PABPC1,RPL31,RPL15,RPL41,RPS6,RPL7A,RPL37,RPL23,RPS8,RPS23,RPL37A,EIF4G1,EIF4A1,RPS16,RPL35A,RPL11,RPL29,RPL13A,RPS4X,EIF3D,RPS27,RPLP1,RPL38,RPL12,RPL10A,RPS13,RPL5,RPL32,RPS26,RBM4,RPL35
7	nervous system development	9.99900009999e-05	0.0125939786973684	0.715944886039166	1.21791008008048	0	632	SGK1,FOS,ACTB,SLC38A2,VIM,FN1,RUNX1,NR4A2,RCAN1,XBP1,C12orf57,HES1,ADM,SPHK1,ID3,ID1,VEGFA,PLK2,ID2,HSP90AA1,NR4A3,KDM6B,FLOT1,PDLIM7,HSP90AB1,KLF7,RELA,TBX3,LIF,CFL1,CALR,WDR1,IL6,HES4,NDRG1,CALM2,UCHL1,ITGB1,LGALS1,MEF2D,BHLHE40,CALM1,SEPT2,B2M,UBB,IFRD1,TNFRSF12A,ATF4,EHD1,AHI1,PFKFB3,UQCRQ,DDIT4,EXT1,MEIS1,SPAG9,EIF4G1,ARF4,GART,AXL,SKIL,AURKA,PRMT5,TRA2B,PSEN1,HMGB2,DYNLL1,HSPA5,SHC1,ARHGEF7…
8	ribonucleoprotein complex	9.99900009999e-05	0.0125939786973684	0.734708713979069	1.24859231742298	0	462	GAPDH,RPLP0,ACTB,WDR74,VIM,HSPA8,RPS9,RPL3,RPS2,RPL28,RPL10,EIF1,RPS3,SQSTM1,RBM3,RPS20,HNRNPH1,RPL27A,APEX1,RPL8,RPL13,POLDIP3,RPL18,DDX39B,RPS24,PABPC1,CIRBP,CSNK1A1,USP3,CALR,RPL31,BUD31,SRSF2,HNRNPDL,RPL15,RPL41,RPS6,ZFP36,HNRNPA1,RPL7A,FUS,RPL37,RPL23,RPS8,ZC3H15,SRRM1,RPS23,DDX5,RPL37A,SRP54,TUBA1A,G3BP2,EIF4G1,RPL22L1,RPS16,DCAF13,TRA2B,HNRNPAB,RPS27L,RPL35A,RPL11,HNRNPU,RBM23,RPL29,RPL13A…
9	regulation of cell proliferation	9.99900009999e-05	0.0125939786973684	0.720001484602504	1.22403933165326	0	499	SGK1,CYR61,NR4A1,FN1,THBS1,RPS9,SHMT2,SAT1,DNAJB2,XBP1,RPS3,HES1,ADM,CTGF,SPHK1,ID1,VEGFA,TINF2,ID2,NR4A3,DDX39B,PLAU,RELA,TBX3,LIF,CALR,IL6,NDRG1,MAGED1,GNL3,ITGB1,MEF2D,S100A13,ZFP36,TPM1,RPL23,MYC,LMNA,NAMPT,MEIS1,HMGA1,EIF4G1,EMD,NFKBIA,SRSF6,CCNG1,LBH,ERRFI1,F3,FTH1,HMGB2,HNRNPU,SHC1,CCND1,ANXA2,RPS4X,ADAMTS1,SPRY2,CDK4,FOSL1,PHB2,BAG6,FGF5,CDKN1A,NPM1,NOP2,TIMP1,FGFR1,GSTP1,FLNA,RTN4,S100A6…
10	regulation of apoptotic process	9.99900009999e-05	0.0125939786973684	0.747717906333962	1.27120035637976	0	507	SGK1,CYR61,GAPDH,SERPINE1,THBS1,NR4A2,PLEKHG2,UBC,RPL10,BCLAF1,TPT1,XBP1,RPS3,SQSTM1,ADM,CTGF,SPHK1,TMBIM6,ID3,LDHA,ID1,VEGFA,APEX1,PLK2,MCL1,PPP1R10,NR4A3,SON,HSP90AB1,GADD45A,P4HB,RELA,TBX3,CFL1,CALR,IL6,IER3,NDRG1,MAGED1,RPS6,ITGB1,LGALS1,ZFP36,IP6K2,CYCS,CITED2,MYC,HSPA9,UBB,HYOU1,LMNA,TNFRSF12A,ATF4,ACTN1,AHI1,DNAJA1,NFKBIA,SRSF6,ARF4,PCID2,AXL,TCP1,SKIL,AURKA,F3,PSEN1,HMGB2,RPS27L,HSPA5,SHC…
11	negative regulation of gene expression	9.99900009999e-05	0.0125939786973684	0.720440942360315	1.22558089705946	0	665	GAPDH,RPLP0,SERPINE1,RUNX1,THBS1,HSPA8,NR4A2,RPS9,RPL3,UBC,UBE2D3,RPS2,SRSF7,RPL28,TGIF1,RPL10,BCLAF1,RPS3,SQSTM1,HES1,CTGF,TMBIM6,RPS20,ID3,ID1,MEPCE,VEGFA,RPL27A,RPL8,MORF4L2,RPL13,ID2,NR4A3,RPL18,RPS24,PABPC1,CIRBP,SRSF10,RELA,TBX3,USP3,CALR,RPL31,MLH1,MAGED1,RPL15,RPL41,RPS6,ZFP36,RPL7A,BHLHE40,CITED2,RPL37,RPL23,RPS8,MYC,TLE4,UBB,ATF4,RPS23,YTHDF3,DDX5,RPL37A,HMGA1,EIF4G1,SRSF6,PCID2,RPS16,S…
12	cell surface receptor signaling pathway	9.99900009999e-05	0.0125939786973684	0.713999609231737	1.21419182086552	0	579	FOS,RPLP0,ACTB,VIM,FN1,HSPA8,NR4A2,UBC,UBE2D3,KLF6,COL1A1,SQSTM1,HES1,CTGF,HNRNPH1,ID1,VEGFA,MCL1,HSP90AA1,NR4A3,CD63,TLE3,HSP90AB1,CSNK1A1,P4HB,RELA,LIF,CFL1,IL6,HNRNPDL,HES4,FIBP,ITGB1,HNRNPA1,BHLHE40,COL4A2,AMOTL2,PPIA,IP6K2,CALM1,RAP1B,CITED2,SEPT2,ZFAND5,MYC,B2M,NCSTN,HSPA9,TMSB4X,TLE4,ZC3H15,UBB,TNFRSF12A,ACTG1,ZYX,AHI1,DDIT4,DDX5,NAMPT,NFKBIA,ARF4,AXL,TCP1,SKIL,BRD8,MT2A,F3,PSEN1,TIPARP,SH…
13	positive regulation of cell differentiation	9.99900009999e-05	0.0125939786973684	0.760635057646491	1.29229469439807	0	297	CYR61,FOS,FN1,SERPINE1,RUNX1,COL1A1,XBP1,HES1,ADM,CTGF,VEGFA,GNAS,MORF4L2,ID2,DDX39B,FLOT1,PDLIM7,HSP90AB1,RELA,LIF,CALR,IL6,LGALS1,ZFP36,TNFRSF12A,EHD1,AHI1,SPAG9,EIF4G1,PCID2,AXL,SKIL,AURKA,PRMT5,PSEN1,HMGB2,HNRNPU,HSPA5,ARHGEF7,DNM1L,CREB3L2,ZBTB1,ZEB2,ANXA2,STYXL1,NFKBIZ,FGFR1,FLNA,RTN4,ETS1,ABL2,RHOA,MEF2C,RBM4,SRRT,INHBA,SAV1,DAB2,CREB1,BTG1,KLF10,SDCBP,CTH,ABL1,CSNK1E,EPHA4,BAIAP2,JUNB,WNT…
14	cytokine-mediated signaling pathway	9.99900009999e-05	0.0125939786973684	0.80816156762553	1.37061160178096	0	152	FOS,RPLP0,VIM,FN1,HSPA8,UBC,KLF6,SQSTM1,VEGFA,MCL1,HSP90AA1,P4HB,RELA,LIF,CFL1,IL6,HNRNPDL,ITGB1,PPIA,IP6K2,RAP1B,MYC,B2M,HSPA9,TMSB4X,ZC3H15,UBB,TNFRSF12A,NFKBIA,TCP1,MT2A,F3,SHC1,CCND1,CANX,ANXA2,HLA-A,HNRNPA2B1,CD44,CDKN1A,TIMP1
15	anatomical structure morphogenesis	9.99900009999e-05	0.0125939786973684	0.736155324097147	1.25197863099932	0	592	SGK1,CYR61,NR4A1,WDR74,FN1,SERPINE1,THBS1,NR4A2,COL1A1,RIC8A,SAT1,XBP1,C12orf57,HES1,ADM,CTGF,TXNRD1,ID3,ID1,VEGFA,GNAS,ID2,HSP90AA1,NR4A3,TLE3,KDM6B,FLOT1,PDLIM7,HSP90AB1,CSNK1A1,KLF7,RELA,TBX3,LIF,CFL1,WDR1,IER3,HES4,UCHL1,UGDH,ITGB1,MEF2D,BHLHE40,COL4A2,TPM1,CITED2,ZFAND5,MYC,UBB,TNFRSF12A,ACTN1,ACTG1,AHI1,EXT1,MEIS1,AXL,SKIL,AURKA,ERRFI1,PSEN1,TIPARP,HSPA5,SHC1,DNM1L,SERP1,FHL2,ZEB2,ANXA2,CFL…
16	adherens junction	9.99900009999e-05	0.0125939786973684	0.753479706626419	1.28014696882996	0	260	EIF4G2,RPLP0,ACTB,VIM,HSPA8,RPS9,RPL3,RPS2,RPS3,RPL8,RPL18,FLOT1,PDLIM7,PLAU,PABPC1,P4HB,CFL1,CALR,RPL31,NDRG1,ITGB1,RPL7A,PPIA,RPL23,RPS8,B2M,NCSTN,HSPA9,HYOU1,ACTN1,ACTG1,ZYX,AHI1,RPL37A,HMGA1,RPS16,HSPA5,RPL13A,ARHGEF7,FHL2,RND3,ANXA2,CORO1C,RPS4X,YWHAQ,RPLP1,CD44,RPL38,RPL12,RPL10A,LIMA1,RPS13,NPM1,FLNA,RPL5,G3BP1,RHOA,ANXA5,PPP1R12A,PTPRK,PDLIM5,MTF2,SLC9A1,HSPB1,DAB2,PDCD6IP,YWHAZ,SDCBP,MYH…
17	extracellular vesicle	9.99900009999e-05	0.0125939786973684	0.716117399397854	1.21817770382167	0	704	GAPDH,RPLP0,EEF1A1,ACTB,VIM,FN1,SERPINE1,THBS1,HSPA8,RPS9,RPL3,UBC,UBE2D3,RPS2,SRSF7,RPL28,SHMT2,MYL6,TPT1,RPS3,SQSTM1,TXNRD1,RPS20,LDHA,SLC3A2,GNAS,HSP90AA1,CD63,FLOT1,PLAU,HSP90AB1,PABPC1,P4HB,CFL1,CALR,SLC25A3,RPL31,WDR1,NDRG1,UGDH,ITGB1,LGALS1,ALDOA,H2AFZ,HNRNPA1,COL4A2,PPIA,RAP1B,RPL23,RPS8,SEPT2,B2M,NCSTN,HSPA9,UBB,HYOU1,ACTN1,EHD1,ACTG1,DDX5,NAMPT,RPL37A,TUBA1A,DNAJA1,SPAG9,AUP1,TPI1,EIF4A…
18	neuron differentiation	9.99900009999e-05	0.0125939786973684	0.765126166089801	1.29964142244478	0	245	SGK1,RUNX1,NR4A2,XBP1,C12orf57,HES1,ADM,ID3,ID1,VEGFA,ID2,HSP90AA1,NR4A3,FLOT1,PDLIM7,HSP90AB1,KLF7,LIF,IL6,UCHL1,ITGB1,SEPT2,UBB,ATF4,EHD1,AHI1,UQCRQ,DDIT4,EXT1,ARF4,SKIL,AURKA,PSEN1,HSPA5,SHC1,ZEB2,MTCH1,PICALM,IER2,FGFR1,SPTAN1,RTN4,S100A6,RHOA,MEF2C,INHBA,PTPRK,CREB1,RPL24,ABL1,EPHA4,BAIAP2,WNT5A,VCL,BTG2,EZR,SDC2
19	response to organic cyclic compound	9.99900009999e-05	0.0125939786973684	0.759046212205563	1.28960435060342	0	260	NR4A1,FOS,RPLP0,ACTB,THBS1,NR4A2,COL1A1,SHMT2,ADM,CTGF,ID3,LDHA,SLC3A2,ID1,APEX1,NR4A3,FLOT1,HSP90AB1,RELA,CALR,NASP,IL6,SPIDR,SRSF2,LGALS1,H2AFZ,ZFP36,CALM1,RAP1B,ATF4,DDIT4,DDX5,NAMPT,NFKBIA,ERRFI1,HMGB2,TIPARP,HNRNPU,HSPA5,DNM1L,CCND1,FHL2,EEF2,HNRNPA2B1,RNF14,CDK4,FOSL1,CDKN1A,NPM1,GSTP1,ETS1,RHOA,RPL32,USP8,DUSP6,KLF2,MEF2C,SRRT,RAN,INHBA,RBM14,KDM3A,SLC9A1,PER1,RGS4,ABL1,PRKRA,HSP90B1,JUNB,…
20	regulation of cell motility	9.99900009999e-05	0.0125939786973684	0.752233003695271	1.27790628949646	0	250	SGK1,CYR61,FN1,SERPINE1,THBS1,COL1A1,XBP1,SPHK1,VEGFA,APEX1,PLK2,NR4A3,PLAU,CALR,IL6,AMOTL2,TPM1,CITED2,TMSB4X,LMNA,SPAG9,F3,HSPA5,ARHGEF7,RND3,CORO1C,ADAMTS1,PTPN23,SPRY2,PFN2,TIMP1,FGFR1,GSTP1,FLNA,RTN4,ETS1,ABL2,RHOA,ANXA5,MIA3,PDCD6,MEF2C,PTPRK,HSPB1,DAB2,SNAI2,STRAP,SDCBP,ABL1,PIK3C2A
21	cellular response to organic substance	9.99900009999e-05	0.0125939786973684	0.759168501088148	1.29163836037227	0	716	GAPDH,NR4A1,FOS,SRSF5,RPLP0,EEF1A1,ACTB,VIM,FN1,SERPINE1,THBS1,HSPA8,SEC31A,NR4A2,EIF4A2,RPL3,UBC,UBE2D3,KLF6,COL1A1,RPS2,SRSF7,SHMT2,TGIF1,BCLAF1,XBP1,RPS3,TUBA1B,SQSTM1,CTGF,TMBIM6,HNRNPH1,ID3,ID1,VEGFA,APEX1,MCL1,HSP90AA1,NR4A3,FLOT1,HSP90AB1,P4HB,RELA,LIF,CFL1,CALR,IL6,SPIDR,HNRNPDL,FIBP,ITGB1,LGALS1,H2AFZ,ZFP36,HNRNPA1,COL4A2,MAT2A,PPIA,IP6K2,RAP1B,RPL23,MYC,B2M,HSPA9,TMSB4X,TLE4,STK16,ZC3H1…
22	generation of neurons	9.99900009999e-05	0.0125939786973684	0.738663915918082	1.25543088635153	0	407	SGK1,VIM,FN1,RUNX1,NR4A2,XBP1,C12orf57,HES1,ADM,ID3,ID1,VEGFA,PLK2,ID2,HSP90AA1,NR4A3,FLOT1,PDLIM7,HSP90AB1,KLF7,RELA,LIF,CFL1,CALR,WDR1,IL6,HES4,UCHL1,ITGB1,LGALS1,BHLHE40,SEPT2,B2M,UBB,IFRD1,TNFRSF12A,ATF4,EHD1,AHI1,UQCRQ,DDIT4,EXT1,MEIS1,SPAG9,EIF4G1,ARF4,AXL,SKIL,AURKA,PRMT5,PSEN1,HMGB2,HSPA5,SHC1,DNM1L,CREB3L2,ZEB2,STYXL1,MTCH1,PICALM,IER2,HES6,FGFR1,SPTAN1,FLNA,RTN4,S100A6,ABL2,RHOA,MEF2C,S…
23	response to cytokine	9.99900009999e-05	0.0125939786973684	0.799817645340304	1.35875198975359	0	302	GAPDH,FOS,RPLP0,VIM,FN1,THBS1,HSPA8,EIF4A2,RPL3,UBC,KLF6,COL1A1,RPS2,SRSF7,SHMT2,BCLAF1,XBP1,RPS3,TUBA1B,SQSTM1,VEGFA,MCL1,HSP90AA1,HSP90AB1,P4HB,RELA,LIF,CFL1,IL6,HNRNPDL,ITGB1,ZFP36,MAT2A,PPIA,IP6K2,RAP1B,MYC,B2M,HSPA9,TMSB4X,TLE4,ZC3H15,UBB,TNFRSF12A,ACTG1,ZYX,NFKBIA,AXL,RPS16,TCP1,SKIL,MT2A,F3,HNRNPU,HSPA5,RPL13A,SHC1,CCND1,CANX,ANXA2,HLA-A,HNRNPA2B1,PTPN23,SPRY2,CDK4,FOSL1,SYNCRIP,CD44,CDKN1…
24	response to growth factor	9.99900009999e-05	0.0125939786973684	0.774482665056621	1.3141132824811	0	203	NR4A1,FOS,EEF1A1,THBS1,UBC,UBE2D3,COL1A1,TGIF1,CTGF,HNRNPH1,ID1,VEGFA,RELA,FIBP,ITGB1,ZFP36,HNRNPA1,COL4A2,MYC,STK16,UBB,EHD1,ZYX,DDIT4,DDX5,EMD,SKIL,ERRFI1,HSPA5,SHC1,EEF2,SPRY2,CD44,IER2,FGF5,FGFR1,GSTP1,RHOA,USP8,DUSP6,MEF2C,PTPRK,HSPB1,CREB1,FBN1,KLF10,SNAI2
25	cell development	9.99900009999e-05	0.0125939786973684	0.741598708225832	1.26035894837996	0	409	SGK1,VIM,FN1,RUNX1,NR4A2,XBP1,C12orf57,HES1,ADM,ID1,VEGFA,ID2,HSP90AA1,NR4A3,FLOT1,PDLIM7,HSP90AB1,KLF7,TBX3,LIF,CFL1,WDR1,MLH1,IL6,NDRG1,UCHL1,ITGB1,RAP1B,TPM1,SEPT2,UBB,LMNA,ACTN1,EHD1,ACTG1,AHI1,UQCRQ,EXT1,MEIS1,ARF4,AXL,SKIL,AURKA,PSEN1,HMGB2,HNRNPU,SHC1,FHL2,ZEB2,ANXA2,CFL2,CORO1C,COL6A3,MTCH1,NOTCH4,PICALM,CDKN1A,FGFR1,GSTP1,SPTAN1,FLNA,RTN4,S100A6,RHOA,PABPC4,ARID4B,RAPGEF6,PDCD6,KLF2,MEF2…
26	immune system process	9.99900009999e-05	0.0125939786973684	0.705895672834236	1.20092108331513	0	627	GAPDH,EEF1A1,ACTB,VIM,FN1,RUNX1,THBS1,HSPA8,SEC31A,KMT2E,UBC,KLF6,COL1A1,SHMT2,XBP1,SQSTM1,HES1,SLC3A2,VEGFA,ID2,HSP90AA1,NR4A3,CD63,KDM6B,RPS24,PLAU,HSP90AB1,RELA,LIF,CALR,WDR1,MLH1,IL6,NDRG1,ITGB1,LGALS1,ALDOA,CHD2,S100A13,IRF2BP2,PPIA,IP6K2,RAP1B,CITED2,B2M,NCSTN,HSPA9,UBB,MATR3,ACTN1,CLTA,ACTG1,ZYX,DDIT4,MEIS1,NFKBIA,PCID2,AXL,SKIL,MT2A,FTH1,PSEN1,HMGB2,TIPARP,DYNLL1,RPL13A,SHC1,ARHGEF7,FTL,P…
27	neurogenesis	9.99900009999e-05	0.0125939786973684	0.732673402060191	1.24512595049946	0	436	SGK1,VIM,FN1,RUNX1,NR4A2,XBP1,C12orf57,HES1,ADM,ID3,ID1,VEGFA,PLK2,ID2,HSP90AA1,NR4A3,FLOT1,PDLIM7,HSP90AB1,KLF7,RELA,LIF,CFL1,CALR,WDR1,IL6,HES4,NDRG1,UCHL1,ITGB1,LGALS1,BHLHE40,SEPT2,B2M,UBB,IFRD1,TNFRSF12A,ATF4,EHD1,AHI1,UQCRQ,DDIT4,EXT1,MEIS1,SPAG9,EIF4G1,ARF4,AXL,SKIL,AURKA,PRMT5,PSEN1,HMGB2,HSPA5,SHC1,DNM1L,CREB3L2,ZEB2,STYXL1,EEF2,MTCH1,PICALM,IER2,FGF5,HES6,FGFR1,GSTP1,SPTAN1,FLNA,RTN4,S1…
28	cardiovascular system development	9.99900009999e-05	0.0125939786973684	0.779930059981009	1.32315001542622	0	206	CYR61,NR4A1,FN1,SERPINE1,THBS1,COL1A1,RIC8A,SAT1,XBP1,HES1,ADM,CTGF,SPHK1,ID1,VEGFA,TBX3,LIF,ITGB1,COL4A2,ZFAND5,TNFRSF12A,MEIS1,ERRFI1,PSEN1,TIPARP,SHC1,ANXA2,FOSL1,NOTCH4,FGFR1,RTN4,ETS1,DDIT3,ANKRD17,PDCD6,MEF2C
29	positive regulation of cell death	9.99900009999e-05	0.0125939786973684	0.765665291069385	1.30029173291137	0	237	CYR61,GAPDH,FOS,THBS1,PLEKHG2,UBC,BCLAF1,RPS3,SQSTM1,ADM,CTGF,ID3,LDHA,MCL1,NR4A3,GADD45A,IL6,MAGED1,RPS6,ITGB1,IP6K2,CYCS,MYC,UBB,TNFRSF12A,ATF4,DDIT4,DNAJA1,EIF4G1,SKIL,F3,PSEN1,RPS27L,ARHGEF7,DNM1L,TRIM39,GADD45B,STYXL1,YWHAQ,CDK4,FOSL1,MTCH1,PICALM,CDKN1A,RHOA,ANXA5,BCL2L13,DUSP6,DDIT3,PDCD6,MEF2C,INHBA,SAV1,SLC9A1,CREB1,BTG1,YWHAZ,ABL1,DDX3X,PRKRA,DIABLO,WNT5A
30	neuron development	9.99900009999e-05	0.0125939786973684	0.778856386350665	1.3211505932505	0	199	SGK1,RUNX1,NR4A2,XBP1,C12orf57,HES1,ADM,VEGFA,ID2,HSP90AA1,NR4A3,FLOT1,PDLIM7,HSP90AB1,KLF7,LIF,IL6,UCHL1,ITGB1,SEPT2,UBB,EHD1,AHI1,UQCRQ,EXT1,ARF4,SKIL,AURKA,PSEN1,SHC1,ZEB2,MTCH1,PICALM,FGFR1,SPTAN1,RTN4,S100A6,RHOA,MEF2C,PTPRK,CREB1,RPL24,ABL1,EPHA4,BAIAP2,WNT5A,VCL,BTG2,EZR,SDC2
31	regulation of cell differentiation	9.99900009999e-05	0.0125939786973684	0.729316513481422	1.24005508932571	0	526	CYR61,FOS,VIM,FN1,SERPINE1,RUNX1,THBS1,KMT2E,COL1A1,XBP1,HES1,ADM,CTGF,ID3,ID1,VEGFA,GNAS,PLK2,MORF4L2,ID2,NR4A3,DDX39B,FLOT1,PDLIM7,HSP90AB1,RELA,TBX3,LIF,CFL1,CALR,WDR1,IL6,HES4,ITGB1,LGALS1,ZFP36,BHLHE40,MYC,B2M,HSPA9,IFRD1,TNFRSF12A,EHD1,AHI1,DDX5,MEIS1,SPAG9,EIF4G1,NFKBIA,SRSF6,PCID2,AXL,LBH,SKIL,AURKA,ERRFI1,PRMT5,PSEN1,HMGB2,HNRNPU,HSPA5,ARHGEF7,DNM1L,CREB3L2,CCND1,ZBTB1,ZEB2,ANXA2,STYXL1,…
32	vasculature development	9.99900009999e-05	0.0125939786973684	0.783525042096898	1.32937879657687	0	204	CYR61,NR4A1,FN1,SERPINE1,THBS1,COL1A1,RIC8A,SAT1,XBP1,HES1,ADM,CTGF,SPHK1,ID1,VEGFA,TBX3,LIF,ITGB1,COL4A2,ZFAND5,TNFRSF12A,MEIS1,ERRFI1,PSEN1,TIPARP,SHC1,ANXA2,FOSL1,NOTCH4,FGFR1,RTN4,ETS1,DDIT3,ANKRD17,PDCD6,MEF2C
33	cell motility	9.99900009999e-05	0.0125939786973684	0.773772302281794	1.31389465197025	0	233	CYR61,NR4A1,ACTB,FN1,THBS1,NR4A2,COL1A1,RIC8A,HES1,CTGF,SLC3A2,ID1,VEGFA,CD63,PLAU,CFL1,WDR1,IL6,ITGB1,AMOTL2,PPIA,ZFAND5,TNFRSF12A,DDIT4,ARF4,AXL,PSEN1,HMGB2,SHC1,ZEB2,CORO1C,CD44,IER2,FGFR1,FLNA,RTN4,ETS1,RHOA,MEF2C,FSCN1,SBDS,PTPRK,SLC9A1,BTG1,NUP188,SNAI2,SDCBP,MYH9,ABL1,PIK3C2A,EPHA4,WNT5A,SDC2,SLC16A1
34	cellular response to cytokine stimulus	9.99900009999e-05	0.0125939786973684	0.807495672456934	1.37173034852623	0	271	GAPDH,FOS,RPLP0,VIM,FN1,THBS1,HSPA8,EIF4A2,RPL3,UBC,KLF6,COL1A1,RPS2,SRSF7,BCLAF1,XBP1,RPS3,TUBA1B,SQSTM1,VEGFA,MCL1,HSP90AA1,HSP90AB1,P4HB,RELA,LIF,CFL1,IL6,HNRNPDL,ITGB1,ZFP36,MAT2A,PPIA,IP6K2,RAP1B,MYC,B2M,HSPA9,TMSB4X,TLE4,ZC3H15,UBB,TNFRSF12A,ACTG1,ZYX,NFKBIA,AXL,RPS16,TCP1,MT2A,F3,HNRNPU,HSPA5,RPL13A,SHC1,CCND1,CANX,ANXA2,HLA-A,HNRNPA2B1,PTPN23,SPRY2,CDK4,SYNCRIP,CD44,CDKN1A,IMPDH2,TIMP1,RB…
35	tissue development	9.99900009999e-05	0.0125939786973684	0.71986321516171	1.22364959358074	0	472	CYR61,FOS,VIM,FN1,THBS1,COL1A1,MYL6,XBP1,HES1,ADM,CTGF,TXNRD1,ID3,ID1,VEGFA,GNAS,ID2,NR4A3,KDM6B,RELA,TBX3,LIF,CFL1,CALR,WDR1,HES4,ITGB1,MEF2D,BHLHE40,COL4A2,RAP1B,TPM1,CITED2,ZFAND5,MYC,LMNA,IFRD1,AHI1,DDX5,NAMPT,EXT1,EMD,LBH,SKIL,ERRFI1,PSEN1,HNRNPAB,TIPARP,HNRNPU,CREB3L2,CCND1,FHL2,ZEB2,ANXA2,CFL2,CORO1C,EMP1,EEF2,COL6A3,SPRY2,CDK4,NOTCH4,PHB2,CD44,RPL38,HES6,CDKN1A,TIMP1,FGFR1,FLNA,RTN4,TAGLN…
36	regulation of programmed cell death	9.99900009999e-05	0.0125939786973684	0.745210382161511	1.2670273414609	0	512	SGK1,CYR61,GAPDH,SERPINE1,THBS1,NR4A2,PLEKHG2,UBC,RPL10,BCLAF1,TPT1,XBP1,RPS3,SQSTM1,ADM,CTGF,SPHK1,TMBIM6,ID3,LDHA,ID1,VEGFA,APEX1,PLK2,MCL1,PPP1R10,NR4A3,SON,HSP90AB1,GADD45A,P4HB,RELA,TBX3,CFL1,CALR,IL6,IER3,NDRG1,MAGED1,RPS6,ITGB1,LGALS1,ZFP36,IP6K2,CYCS,CITED2,MYC,HSPA9,UBB,HYOU1,LMNA,TNFRSF12A,ATF4,ACTN1,AHI1,DNAJA1,NFKBIA,SRSF6,ARF4,PCID2,AXL,TCP1,SKIL,AURKA,F3,PSEN1,HMGB2,RPS27L,HSPA5,SHC…
37	regulation of cell death	9.99900009999e-05	0.0125939786973684	0.746380467901568	1.26921101053901	0	547	SGK1,CYR61,GAPDH,FOS,SERPINE1,THBS1,NR4A2,PLEKHG2,UBC,RPL10,BCLAF1,TPT1,XBP1,RPS3,SQSTM1,ADM,CTGF,SPHK1,TMBIM6,ID3,LDHA,ID1,VEGFA,APEX1,PLK2,MCL1,PPP1R10,NR4A3,SON,HSP90AB1,GADD45A,P4HB,RELA,TBX3,CFL1,CALR,IL6,IER3,NDRG1,MAGED1,RPS6,ITGB1,LGALS1,ZFP36,IP6K2,CYCS,CITED2,MYC,HSPA9,UBB,HYOU1,LMNA,TNFRSF12A,ATF4,ACTN1,AHI1,DDIT4,DNAJA1,EIF4G1,NFKBIA,SRSF6,ARF4,PCID2,AXL,TCP1,SKIL,AURKA,F3,FTH1,PSEN1,…
38	establishment of protein localization to organelle	9.99900009999e-05	0.0125939786973684	0.774706853271213	1.31428787012511	0	210	RPLP0,HSPA8,RPS9,RPL3,UBC,UBE2D3,RPS2,RPL28,RPL10,RPS3,RPS20,RPL27A,RPL8,RPL13,PPP1R10,HSP90AA1,RPL18,RPS24,RPL31,RPL15,RPL41,RPS6,RPL7A,CALM1,RPL37,RPL23,RPS8,UBB,LMNA,RPS23,IPO4,RPL37A,SRP54,NFKBIA,MPV17,ACOX1,RPS16,RPL35A,RPL11,RPL29,RPL13A,SEC61G,SSR3,RPS4X,RPS27,PHB2,RPLP1,RPL38,RPL12,RPL10A,RPS13,RPL5,TNPO1,RPL32,RPS26,DDIT3,RAN,RPL35,HSPA4,NUP188,SEC61B,RPSA,NUP133,RPL24
39	positive regulation of cellular biosynthetic process	9.99900009999e-05	0.0125939786973684	0.70458306875184	1.19853875876016	0	698	CYR61,NR4A1,FOS,VIM,SERPINE1,RUNX1,THBS1,NR4A2,RPS9,KMT2E,UBC,KLF6,COL1A1,BCLAF1,XBP1,SQSTM1,HES1,RBM3,VEGFA,APEX1,MORF4L2,ID2,CCNL1,HSP90AA1,NR4A3,POLDIP3,DDX39B,KDM6B,HSP90AB1,PABPC1,CIRBP,KLF7,RELA,TBX3,LIF,BUD31,IL6,MAGED1,GNL3,PPP1R15A,MEF2D,H2AFZ,HNRNPA1,FUS,CITED2,RPL23,MYC,TMSB4X,STK16,UBB,ATF4,ACTN1,AHI1,PFKFB3,YTHDF3,NAMPT,MEIS1,HMGA1,NFKBIA,ARF4,PCID2,LBH,TCP1,BRD8,PSEN1,HNRNPAB,HMGB2,…
40	anatomical structure formation involved in morphogenesis	9.99900009999e-05	0.0125939786973684	0.756970992783909	1.28599693245285	0	277	CYR61,NR4A1,WDR74,FN1,SERPINE1,THBS1,COL1A1,SAT1,XBP1,HES1,ADM,CTGF,TXNRD1,ID1,VEGFA,NR4A3,KDM6B,TBX3,CFL1,WDR1,HES4,ITGB1,BHLHE40,COL4A2,TPM1,CITED2,TNFRSF12A,ACTN1,ACTG1,AHI1,MEIS1,SKIL,PSEN1,SHC1,FHL2,ZEB2,ANXA2,CFL2,ADAMTS1,NOTCH4,HES6,FGFR1,RTN4,ETS1,PDCD6,MEF2C,INHBA,TCTA,SH3PXD2A,SNAI2,ERCC1,MYH9,ABL1,JMJD6,JUNB,WNT5A,NCL,CLIC4,HOXA1,NRP2,ATF2
41	positive regulation of macromolecule biosynthetic process	9.99900009999e-05	0.0125939786973684	0.707519440112785	1.2035585601874	0	684	CYR61,NR4A1,FOS,VIM,SERPINE1,RUNX1,THBS1,NR4A2,RPS9,KMT2E,UBC,KLF6,COL1A1,BCLAF1,XBP1,SQSTM1,HES1,RBM3,VEGFA,APEX1,MORF4L2,ID2,CCNL1,HSP90AA1,NR4A3,POLDIP3,DDX39B,KDM6B,HSP90AB1,PABPC1,CIRBP,KLF7,RELA,TBX3,LIF,BUD31,IL6,MAGED1,GNL3,PPP1R15A,MEF2D,H2AFZ,HNRNPA1,FUS,CITED2,RPL23,MYC,STK16,UBB,ATF4,ACTN1,AHI1,YTHDF3,NAMPT,MEIS1,HMGA1,NFKBIA,ARF4,PCID2,LBH,TCP1,BRD8,PSEN1,HNRNPAB,HMGB2,RPS27L,HNRNPU,…
42	locomotion	9.99900009999e-05	0.0125939786973684	0.766753874063017	1.30262652816024	0	289	CYR61,NR4A1,ACTB,FN1,THBS1,NR4A2,COL1A1,RIC8A,HES1,CTGF,SLC3A2,ID1,VEGFA,ID2,NR4A3,CD63,PDLIM7,PLAU,KLF7,CFL1,WDR1,IL6,ITGB1,AMOTL2,PPIA,ZFAND5,TNFRSF12A,DDIT4,EXT1,ARF4,AXL,PSEN1,HMGB2,SHC1,ZEB2,CORO1C,FOSL1,CD44,IER2,FGFR1,SPTAN1,FLNA,RTN4,ETS1,RHOA,MEF2C,FSCN1,SBDS,PTPRK,SLC9A1,CREB1,BTG1,NUP188,SNAI2,RPL24,SDCBP,MYH9,ABL1,PIK3C2A,EPHA4,WNT5A,EZR,SDC2,SLC16A1
43	translation	0.0001999800019998	0.0203441194342104	0.763115461200214	1.29579893251545	1	233	EIF4G2,RPLP0,EEF1A1,EIF4A2,RPS9,RPL3,RPS2,RPL28,EIF5,RPL10,EIF1,RPS3,RPS20,RPL27A,RPL8,RPL13,RPL18,RPS24,PABPC1,RPL31,EEF1D,RPL15,RPL41,RPS6,RPL7A,RPL37,RPL23,RPS8,ZC3H15,RPS23,RPL37A,EIF4G1,EIF4A1,RPS16,RPS27L,RPL35A,RPL11,RPL29,RPL13A,RPS4X,EEF2,EIF3D,MRPS18C,RPS27,RPLP1,RPL38,RPL12,RPL10A,RPS13,RPL5,PABPC4,RPL32,RPS26,IARS,RBM4,RPL35,RPSA,CARS2,RPL24,MRPL18,DDX3X,RPS12,QARS,CPEB2,RPL9,HARS2,RP…
44	endoplasmic reticulum	0.0001999800019998	0.0203441194342104	0.698160588495659	1.18741981445022	1	588	SGK1,CYR61,FOS,RPLP0,FN1,THBS1,SEC31A,UBC,COL1A1,GABARAPL1,RPL10,DNAJB2,XBP1,RPS3,SQSTM1,JKAMP,TMBIM6,RPL27A,APEX1,RPL13,RPL18,P4HB,CALR,EEF1D,IL6,UCHL1,PPP1R15A,RPS6,LGALS1,SLC39A7,COL4A2,RPS8,B2M,NCSTN,UBB,HYOU1,RPS23,ALG13,EXT1,PIGP,DNAJA1,AUP1,EMD,YIF1A,PSEN1,TBL2,HSPA5,VMP1,SEC61G,DNM1L,SERP1,CREB3L2,CANX,EMC6,SSR3,HLA-A,UBXN1,COL6A3,DPM1,NOTCH4,SYNCRIP,TMEM258,TIMP1,RTN4,NFE2L1,RPL5,GLUL,CO…
45	positive regulation of cell adhesion	0.0001999800019998	0.0203441194342104	0.831242013581056	1.41035738026897	1	96	CYR61,FN1,RUNX1,THBS1,XBP1,RPS3,HES1,VEGFA,NR4A3,FLOT1,CALR,IL6,CCDC80,LGALS1,TPM1,CITED2,ARHGEF7,ZBTB1,PTPN23,NFKBIZ,CD44,FLNA,ETS1,RHOA
46	angiogenesis	0.0001999800019998	0.0203441194342104	0.821617623598153	1.3943392847444	1	112	CYR61,NR4A1,FN1,SERPINE1,THBS1,SAT1,XBP1,CTGF,ID1,VEGFA,ITGB1,COL4A2,TNFRSF12A,MEIS1,SHC1,ANXA2,NOTCH4,FGFR1,RTN4,ETS1
47	protein localization to organelle	0.0001999800019998	0.0203441194342104	0.735117318072824	1.24891227207365	1	328	RPLP0,HSPA8,RPS9,RPL3,UBC,UBE2D3,COL1A1,RPS2,RPL28,RPL10,RPS3,RPS20,RPL27A,TINF2,RPL8,RPL13,PPP1R10,HSP90AA1,RPL18,RPS24,CALR,RPL31,PPP1R15A,RPL15,RPL41,RPS6,RPL7A,CALM1,RPL37,RPL23,RPS8,UBB,LMNA,RPS23,EHD1,IPO4,RPL37A,SRP54,DNAJA1,NFKBIA,MPV17,ACOX1,ARF4,RPS16,AURKA,RPL35A,RPL11,HNRNPU,RPL29,HSPA5,RPL13A,SEC61G,SSR3,RPS4X,RPS27,PHB2,RPLP1,TAF8,BAG6,RPL38,SYNE1,RPL12,RPL10A,RPS13,RPL5,TNPO1,GOLGB…
48	cell death	0.0001999800019998	0.0203441194342104	0.7429746841008	1.26230517947974	1	337	SGK1,CYR61,GAPDH,EIF4G2,UBE2D3,BCLAF1,XBP1,RPS3,SQSTM1,TMBIM6,MCL1,GADD45A,MLH1,IL6,IER3,PPP1R15A,LGALS1,MEF2D,CYCS,MYC,TNFRSF12A,ATF4,SLTM,DDIT4,DDX5,PHLDA1,NFKBIA,PSEN1,HMGB2,RPS27L,DYNLL1,HSPA5,DNM1L,TRIM39,GADD45B,EMP1,MTCH1,TM2D1,BAG6,CDKN1A,CSRNP2,RTN4,TRAF4,ITPR1,BCL2L13,DDIT3,PDCD6,MEF2C,SRA1,INHBA,SAV1,SLC9A1,DAB2,CADM1,IRF1,PDCD6IP,TMEM214,ABL1,DDX3X
49	blood vessel development	0.0001999800019998	0.0203441194342104	0.776138760254922	1.31662654915586	1	194	CYR61,NR4A1,FN1,SERPINE1,THBS1,COL1A1,SAT1,XBP1,HES1,ADM,CTGF,SPHK1,ID1,VEGFA,TBX3,ITGB1,COL4A2,TNFRSF12A,MEIS1,PSEN1,TIPARP,SHC1,ANXA2,FOSL1,NOTCH4,FGFR1,RTN4,ETS1,DDIT3,ANKRD17,PDCD6,MEF2C
50	peptide metabolic process	0.0001999800019998	0.0203441194342104	0.755484614461169	1.28337675215999	1	271	EIF4G2,RPLP0,EEF1A1,HSPA8,EIF4A2,RPS9,RPL3,RPS2,RPL28,EIF5,RPL10,EIF1,RPS3,RPS20,RPL27A,RPL8,RPL13,HSP90AA1,RPL18,RPS24,PABPC1,RPL31,EEF1D,RPL15,RPL41,RPS6,RPL7A,RPL37,RPL23,RPS8,NCSTN,ZC3H15,RPS23,RPL37A,EIF4G1,EIF4A1,RPS16,PSEN1,RPS27L,RPL35A,RPL11,RPL29,RPL13A,RPS4X,EEF2,EIF3D,MRPS18C,RPS27,RPLP1,RPL38,RPL12,RPL10A,RPS13,GSTP1,RPL5,PABPC4,RPL32,RPS26,IARS,RBM4,RPL35,RPSA,CARS2,RPL24,MRPL18,DDX…
51	peptide biosynthetic process	0.0001999800019998	0.0203441194342104	0.761103846144575	1.29254525518142	1	237	EIF4G2,RPLP0,EEF1A1,EIF4A2,RPS9,RPL3,RPS2,RPL28,EIF5,RPL10,EIF1,RPS3,RPS20,RPL27A,RPL8,RPL13,RPL18,RPS24,PABPC1,RPL31,EEF1D,RPL15,RPL41,RPS6,RPL7A,RPL37,RPL23,RPS8,ZC3H15,RPS23,RPL37A,EIF4G1,EIF4A1,RPS16,RPS27L,RPL35A,RPL11,RPL29,RPL13A,RPS4X,EEF2,EIF3D,MRPS18C,RPS27,RPLP1,RPL38,RPL12,RPL10A,RPS13,RPL5,PABPC4,RPL32,RPS26,IARS,RBM4,RPL35,RPSA,CARS2,RPL24,MRPL18,DDX3X,RPS12,QARS,CPEB2,RPL9,HARS2,RP…
52	response to nitrogen compound	0.0001999800019998	0.0203441194342104	0.741167655078145	1.2592074120287	1	346	NR4A1,FOS,SRSF5,RPLP0,ACTB,THBS1,NR4A2,COL1A1,SHMT2,DNAJB2,XBP1,JKAMP,ADM,CTGF,TMBIM6,LDHA,SLC3A2,ID1,APEX1,NR4A3,FLOT1,HSP90AB1,RELA,CFL1,IL6,SPIDR,ITGB1,CALM1,RAP1B,RPL23,ATF4,NAMPT,AUP1,NFKBIA,SRSF6,ERRFI1,PSEN1,HSPA5,SHC1,CCND1,EEF2,HNRNPA2B1,CDK4,FOSL1,BAG6,CDKN1A,NPM1,TIMP1,GSTP1,RHOA,ANXA5,UGGT2,KLF2,MEF2C,SRRT,SLC9A1,CREB1,FBN1,PER1,KLF10,SEC61B,RRM2B,RGS4,SLC2A1,ATP6V1D,ABL1,PIK3C2A,EPHA…
53	response to fungus	0.000212675457252233	0.0212274182804587	0.986798903771896	1.61946347273766	1	8	GAPDH,COTL1
54	RNA polymerase II regulatory region sequence-specific DNA binding	0.0002999700029997	0.027359333032214	0.747352293625693	1.26966236910057	2	255	NR4A1,FOS,ACTB,RUNX1,NR4A2,KLF6,TGIF1,XBP1,RPS3,HES1,NR4A3,KDM6B,KLF7,GADD45A,RELA,TBX3,USP3,HES4,MEF2D,CHD2,H2AFZ,IRF2BP2,BHLHE40,MYC,ATF4,MEIS1,SKIL,PRMT5,HNRNPU,CREB3L2,FOSL1,IER2,HES6,RBMX,NFE2L1,ETS1,GTF2B,DDIT3,MAFK,MEF2C,KDM3A,MTF2,MAFF,CREB1,PER1,KLF10,GZF1,IRF1,YBX3,RFX5
55	regulation of catalytic activity	0.0002999700029997	0.027359333032214	0.693308992308504	1.17936086734347	2	698	SGK1,CYR61,GAPDH,ACTB,FN1,SERPINE1,THBS1,NR4A2,EIF4A2,UBC,RIC8A,RPS2,RCAN1,EIF5,DNAJB2,RPS3,CTGF,TMBIM6,VEGFA,CCNL1,PPP1R10,HSP90AA1,HSP90AB1,GADD45A,CALM2,UCHL1,MAGED1,PPP1R15A,ITGB1,DUSP5,ZFP36,CALM1,TPM1,CYCS,RPL23,MYC,NCSTN,TMSB4X,UBB,DNAJA1,SPAG9,AUP1,CCNG1,ARF4,PCID2,TCP1,ERRFI1,SUGT1,F3,PSEN1,HMGB2,RIN1,RPS27L,RPL11,HNRNPU,DYNLL1,SHC1,TPM2,ARHGEF7,DNM1L,CCND1,GADD45B,ZEB2,ANXA2,UBXN1,STYXL…
56	response to organonitrogen compound	0.0002999700029997	0.027359333032214	0.741676847257352	1.25995398417207	2	312	NR4A1,FOS,SRSF5,RPLP0,ACTB,NR4A2,COL1A1,SHMT2,DNAJB2,XBP1,JKAMP,ADM,CTGF,TMBIM6,LDHA,ID1,APEX1,NR4A3,HSP90AB1,RELA,CFL1,IL6,SPIDR,ITGB1,CALM1,RAP1B,RPL23,ATF4,NAMPT,AUP1,NFKBIA,SRSF6,ERRFI1,PSEN1,HSPA5,SHC1,CCND1,EEF2,CDK4,FOSL1,BAG6,CDKN1A,TIMP1,GSTP1,RHOA,ANXA5,UGGT2,KLF2,MEF2C,SLC9A1,CREB1,FBN1,PER1,KLF10,SEC61B,RRM2B,RGS4,SLC2A1,ATP6V1D,ABL1,PIK3C2A,EPHA4,HSP90B1,BAIAP2,HM13,JUNB,BTG2,OS9,EZR…
57	cellular response to growth factor stimulus	0.0002999700029997	0.027359333032214	0.776959777655158	1.31823323005938	2	192	NR4A1,FOS,EEF1A1,THBS1,UBC,UBE2D3,COL1A1,TGIF1,CTGF,HNRNPH1,ID1,VEGFA,RELA,FIBP,ITGB1,ZFP36,HNRNPA1,COL4A2,STK16,UBB,EHD1,ZYX,DDIT4,DDX5,EMD,SKIL,ERRFI1,HSPA5,SHC1,EEF2,SPRY2,CD44,FGF5,FGFR1,GSTP1,RHOA,USP8,MEF2C,PTPRK,HSPB1,CREB1,FBN1,KLF10,SNAI2
58	RNA polymerase II regulatory region DNA binding	0.0002999700029997	0.027359333032214	0.747352293625693	1.26966236910057	2	255	NR4A1,FOS,ACTB,RUNX1,NR4A2,KLF6,TGIF1,XBP1,RPS3,HES1,NR4A3,KDM6B,KLF7,GADD45A,RELA,TBX3,USP3,HES4,MEF2D,CHD2,H2AFZ,IRF2BP2,BHLHE40,MYC,ATF4,MEIS1,SKIL,PRMT5,HNRNPU,CREB3L2,FOSL1,IER2,HES6,RBMX,NFE2L1,ETS1,GTF2B,DDIT3,MAFK,MEF2C,KDM3A,MTF2,MAFF,CREB1,PER1,KLF10,GZF1,IRF1,YBX3,RFX5
59	long-term memory	0.000315192267283043	0.0282604592191067	0.985245876606407	1.62902076020028	2	9	SGK1,LDLR
60	intracellular protein transport	0.0003999600039996	0.0302255488736841	0.720125985043589	1.22402145427601	3	412	SRSF5,RPLP0,HSPA8,SEC31A,RPS9,RPL3,UBC,UBE2D3,RPS2,SRSF7,RPL28,RPL10,RPS3,RPS20,RPL27A,RPL8,RPL13,PPP1R10,HSP90AA1,POLDIP3,RPL18,DDX39B,RPS24,CALR,RPL31,SRSF2,RPL15,RPL41,RPS6,RPL7A,RPL37,RPL23,RPS8,HSPA9,UBB,LMNA,SRRM1,RPS23,CLTA,EHD1,IPO4,NXF1,RPL37A,SRP54,AUP1,NFKBIA,MPV17,SRSF6,ACOX1,ARF4,PCID2,RPS16,RPL35A,RPL11,RPL29,RPL13A,SEC61G,SSR3,RPS4X,HNRNPA2B1,RPS27,PHB2,RPLP1,RPL38,RPL12,RPL10A,RPS…
61	apoptotic process	0.0003999600039996	0.0302255488736841	0.737971998805323	1.25365245332214	3	317	SGK1,CYR61,GAPDH,UBE2D3,BCLAF1,XBP1,RPS3,SQSTM1,TMBIM6,MCL1,GADD45A,MLH1,IL6,IER3,PPP1R15A,LGALS1,MEF2D,CYCS,MYC,TNFRSF12A,ATF4,SLTM,DDIT4,DDX5,PHLDA1,NFKBIA,PSEN1,HMGB2,RPS27L,DYNLL1,HSPA5,DNM1L,TRIM39,GADD45B,MTCH1,TM2D1,BAG6,CDKN1A,CSRNP2,RTN4,TRAF4,ITPR1,BCL2L13,DDIT3,PDCD6,MEF2C,SRA1,INHBA,SAV1,DAB2,CADM1,IRF1,PDCD6IP,TMEM214,ABL1,DDX3X
62	regulation of cell migration	0.0003999600039996	0.0302255488736841	0.753384755515695	1.27976459662485	3	242	SGK1,CYR61,FN1,SERPINE1,THBS1,COL1A1,XBP1,SPHK1,VEGFA,APEX1,PLK2,NR4A3,PLAU,CALR,IL6,AMOTL2,TPM1,CITED2,TMSB4X,LMNA,SPAG9,F3,HSPA5,ARHGEF7,RND3,CORO1C,ADAMTS1,PTPN23,SPRY2,PFN2,TIMP1,FGFR1,GSTP1,FLNA,RTN4,ETS1,RHOA,MIA3,PDCD6,MEF2C,PTPRK,HSPB1,DAB2,SNAI2,STRAP,SDCBP,ABL1,PIK3C2A
63	positive regulation of nucleic acid-templated transcription	0.0003999600039996	0.0302255488736841	0.692545583571527	1.17765545349326	3	577	CYR61,NR4A1,FOS,SERPINE1,RUNX1,NR4A2,KMT2E,UBC,KLF6,COL1A1,BCLAF1,XBP1,SQSTM1,HES1,VEGFA,APEX1,MORF4L2,ID2,CCNL1,NR4A3,DDX39B,KDM6B,KLF7,RELA,TBX3,LIF,BUD31,IL6,MAGED1,GNL3,MEF2D,H2AFZ,FUS,CITED2,RPL23,MYC,STK16,UBB,ATF4,ACTN1,AHI1,NAMPT,MEIS1,HMGA1,NFKBIA,ARF4,PCID2,LBH,BRD8,PSEN1,HNRNPAB,HMGB2,HNRNPU,HSPA5,SHC1,CREB3L2,FHL2,ZEB2,RNF14,FOSL1,NOTCH4,ECD,PICALM,TAF8,IER2,WAC,NPM1,CSRNP2,RBMX,NFE2L…
64	amide transport	0.0003999600039996	0.0302255488736841	0.690653480392506	1.17463125610546	3	593	SRSF5,RPLP0,HSPA8,SEC31A,RPS9,RPL3,UBC,UBE2D3,COL1A1,RPS2,SRSF7,RPL28,RPL10,BET1L,XBP1,RPS3,RPS20,RPL27A,RPL8,MCL1,RPL13,PPP1R10,HSP90AA1,CD63,POLDIP3,RPL18,DDX39B,RPS24,CALR,RPL31,NASP,IL6,SRSF2,RPL15,RPL41,RPS6,S100A13,RPL7A,RPL37,RPL23,RPS8,HSPA9,UBB,LMNA,SRRM1,RPS23,CLTA,EHD1,IPO4,GUK1,NXF1,RPL37A,SRP54,AUP1,NFKBIA,MPV17,SRSF6,ACOX1,ARF4,PCID2,YIF1A,RPS16,TCP1,PSEN1,RPL35A,RPL11,RPL29,RPL13A,…
65	posttranscriptional regulation of gene expression	0.0003999600039996	0.0302255488736841	0.756579248670592	1.28472285070242	3	234	GAPDH,EIF4G2,VIM,THBS1,HSPA8,EIF4A2,RPS9,UBC,SHMT2,EIF5,RPL10,EIF1,RPS3,RBM3,APEX1,POLDIP3,DDX39B,PABPC1,CIRBP,CALR,IL6,PPP1R15A,ZFP36,UBB,MATR3,ATF4,YTHDF3,EIF4G1,PCID2,RPS27L,HNRNPU,RBM23,RPL13A,SERP1,RPS4X,EEF2,EIF3D,HNRNPA2B1,CDK4,NOTCH4,SYNCRIP,RPL38,NPM1,RPL5,TNPO1,RHOA,ZC3H10,PABPC4,RBM4,SRRT,RAN,HSPB1,PER1,YBX3,YWHAZ,DDX3X,PRKRA,PPP1R8,BTG2,NCL,CPEB2,HNRNPD,ETF1
66	programmed cell death	0.0003999600039996	0.0302255488736841	0.734555714388484	1.24801396832725	3	325	SGK1,CYR61,GAPDH,UBE2D3,BCLAF1,XBP1,RPS3,SQSTM1,TMBIM6,MCL1,GADD45A,MLH1,IL6,IER3,PPP1R15A,LGALS1,MEF2D,CYCS,MYC,TNFRSF12A,ATF4,SLTM,DDIT4,DDX5,PHLDA1,NFKBIA,PSEN1,HMGB2,RPS27L,DYNLL1,HSPA5,DNM1L,TRIM39,GADD45B,MTCH1,TM2D1,BAG6,CDKN1A,CSRNP2,RTN4,TRAF4,ITPR1,BCL2L13,DDIT3,PDCD6,MEF2C,SRA1,INHBA,SAV1,DAB2,CADM1,IRF1,PDCD6IP,TMEM214,ABL1,DDX3X
67	cellular amide metabolic process	0.0003999600039996	0.0302255488736841	0.732005392575493	1.24366848323164	3	337	EIF4G2,RPLP0,EEF1A1,HSPA8,EIF4A2,RPS9,RPL3,RPS2,RPL28,SHMT2,EIF5,RPL10,EIF1,RPS3,RPS20,RPL27A,RPL8,RPL13,HSP90AA1,RPL18,RPS24,PABPC1,RPL31,EEF1D,RPL15,RPL41,RPS6,RPL7A,RPL37,RPL23,RPS8,NCSTN,ZC3H15,RPS23,RPL37A,EIF4G1,EIF4A1,GART,RPS16,PSEN1,RPS27L,RPL35A,RPL11,RPL29,RPL13A,RPS4X,EEF2,EIF3D,MRPS18C,RPS27,RPLP1,RPL38,RPL12,RPL10A,RPS13,GSTP1,RPL5,PABPC4,RPL32,RPS26,IARS,RBM4,B4GALT3,RPL35,RPSA,CAR…
68	regulation of cellular component movement	0.0003999600039996	0.0302255488736841	0.745220687671591	1.26594094370608	3	271	SGK1,CYR61,FN1,SERPINE1,THBS1,COL1A1,XBP1,SPHK1,VEGFA,APEX1,PLK2,NR4A3,PLAU,CALR,IL6,AMOTL2,TPM1,CITED2,TMSB4X,LMNA,ACTN1,SPAG9,F3,HSPA5,ARHGEF7,RND3,CORO1C,ADAMTS1,PTPN23,SPRY2,PFN2,TIMP1,FGFR1,GSTP1,FLNA,RTN4,ETS1,ABL2,RHOA,ANXA5,MIA3,PDCD6,MEF2C,PTPRK,HSPB1,DAB2,SNAI2,STRAP,SDCBP,ABL1,ATP2A2,PIK3C2A,WNT5A,VCL,CLIC4,CAMK2D,NRP2,SPARC,CLASP1,DLG1,SOX9,MYLK,SSH1,GTPBP4,CREB3,TMSB10,ELP5,IGFBP3,ST…
69	amide biosynthetic process	0.0003999600039996	0.0302255488736841	0.74605252740919	1.26735788055423	3	270	EIF4G2,RPLP0,EEF1A1,EIF4A2,RPS9,RPL3,RPS2,RPL28,EIF5,RPL10,EIF1,RPS3,RPS20,RPL27A,RPL8,RPL13,RPL18,RPS24,PABPC1,RPL31,EEF1D,RPL15,RPL41,RPS6,RPL7A,RPL37,RPL23,RPS8,ZC3H15,RPS23,RPL37A,EIF4G1,EIF4A1,GART,RPS16,RPS27L,RPL35A,RPL11,RPL29,RPL13A,RPS4X,EEF2,EIF3D,MRPS18C,RPS27,RPLP1,RPL38,RPL12,RPL10A,RPS13,RPL5,PABPC4,RPL32,RPS26,IARS,RBM4,B4GALT3,RPL35,RPSA,CARS2,RPL24,MRPL18,DDX3X,RPS12,QARS,CPEB2,…
70	positive regulation of RNA biosynthetic process	0.0003999600039996	0.0302255488736841	0.692545583571527	1.17765545349326	3	577	CYR61,NR4A1,FOS,SERPINE1,RUNX1,NR4A2,KMT2E,UBC,KLF6,COL1A1,BCLAF1,XBP1,SQSTM1,HES1,VEGFA,APEX1,MORF4L2,ID2,CCNL1,NR4A3,DDX39B,KDM6B,KLF7,RELA,TBX3,LIF,BUD31,IL6,MAGED1,GNL3,MEF2D,H2AFZ,FUS,CITED2,RPL23,MYC,STK16,UBB,ATF4,ACTN1,AHI1,NAMPT,MEIS1,HMGA1,NFKBIA,ARF4,PCID2,LBH,BRD8,PSEN1,HNRNPAB,HMGB2,HNRNPU,HSPA5,SHC1,CREB3L2,FHL2,ZEB2,RNF14,FOSL1,NOTCH4,ECD,PICALM,TAF8,IER2,WAC,NPM1,CSRNP2,RBMX,NFE2L…
71	regulation of DNA-binding transcription factor activity	0.0004999500049995	0.034799151663781	0.805297484226838	1.36633228280831	4	125	SGK1,FOS,UBC,RPS3,SPHK1,ID3,ID1,VEGFA,ID2,RELA,BUD31,IL6,BHLHE40,TMSB4X,UBB,G3BP2,NFKBIA
72	positive regulation of programmed cell death	0.0004999500049995	0.034799151663781	0.759292934162292	1.28875228025815	4	221	CYR61,GAPDH,THBS1,PLEKHG2,UBC,BCLAF1,RPS3,SQSTM1,ADM,CTGF,ID3,LDHA,MCL1,NR4A3,GADD45A,IL6,MAGED1,RPS6,ITGB1,IP6K2,CYCS,MYC,UBB,TNFRSF12A,ATF4,DNAJA1,SKIL,F3,PSEN1,RPS27L,ARHGEF7,DNM1L,TRIM39,GADD45B,STYXL1,YWHAQ,CDK4,FOSL1,MTCH1,CDKN1A,RHOA,ANXA5,BCL2L13,DUSP6,DDIT3,PDCD6,MEF2C,INHBA,SAV1,SLC9A1,CREB1,BTG1,YWHAZ,ABL1,DDX3X,PRKRA,DIABLO,WNT5A
73	tube development	0.0004999500049995	0.034799151663781	0.739379637651622	1.25609969910127	4	279	CYR61,NR4A1,FN1,SERPINE1,THBS1,SAT1,XBP1,HES1,ADM,CTGF,ID1,VEGFA,ID2,NR4A3,TBX3,LIF,CFL1,ITGB1,COL4A2,CITED2,MYC,TNFRSF12A,AHI1,MEIS1,ERRFI1,PSEN1,TIPARP,SHC1,ZEB2,ANXA2,SPRY2,NOTCH4,PHB2,BAG6,CDKN1A,FGFR1,RTN4,ETS1,TRAF4,RHOA,PDCD6,KLF2,MEF2C,SAV1,CREB1,GZF1,NUP133,MYH9,ABL1,JMJD6,EPHA4,VPS52,JUNB,WNT5A,NCL,CLIC4,HOXA1,NRP2,SPARC,DLG1,SOX9,MYLK,WARS2
74	behavior	0.0004999500049995	0.034799151663781	0.821637407982862	1.39464415656384	4	108	SGK1,FOS,THBS1,NR4A2,RIC8A,C12orf57,PLK2,ID2,NR4A3,UCHL1,ITGB1,MEIS1,EIF4G1,ARF4,PSEN1,RIN1
75	monovalent inorganic cation transport	0.0004999500049995	0.034799151663781	0.858297059253577	1.45597557150953	4	66	SGK1,SLC38A2,SLC3A2,SLC25A3
76	peptide transport	0.0004999500049995	0.034799151663781	0.691023798828694	1.17528168233311	4	588	SRSF5,RPLP0,HSPA8,SEC31A,RPS9,RPL3,UBC,UBE2D3,COL1A1,RPS2,SRSF7,RPL28,RPL10,BET1L,XBP1,RPS3,RPS20,RPL27A,RPL8,MCL1,RPL13,PPP1R10,HSP90AA1,CD63,POLDIP3,RPL18,DDX39B,RPS24,CALR,RPL31,NASP,IL6,SRSF2,RPL15,RPL41,RPS6,S100A13,RPL7A,RPL37,RPL23,RPS8,HSPA9,UBB,LMNA,SRRM1,RPS23,CLTA,EHD1,IPO4,GUK1,NXF1,RPL37A,SRP54,AUP1,NFKBIA,MPV17,SRSF6,ACOX1,ARF4,PCID2,YIF1A,RPS16,TCP1,PSEN1,RPL35A,RPL11,RPL29,RPL13A,…
77	cell junction	0.0005999400059994	0.0373374427263156	0.722042080625642	1.2270546823582	5	396	EIF4G2,RPLP0,ACTB,VIM,HSPA8,RPS9,RPL3,RPS2,RPS3,RPL8,RPL18,FLOT1,PDLIM7,PLAU,PABPC1,P4HB,CFL1,CALR,RPL31,WDR1,NDRG1,ITGB1,RPL7A,AMOTL2,PPIA,IP6K2,RAP1B,RPL23,RPS8,B2M,NCSTN,HSPA9,HYOU1,ACTN1,ACTG1,ZYX,AHI1,RUSC1,NAMPT,RPL37A,HMGA1,RPS16,DCAF13,PSEN1,HSPA5,RPL13A,ARHGEF7,DNM1L,CCND1,VAMP1,FHL2,RND3,ANXA2,CORO1C,RPS4X,YWHAQ,CDK4,RAI14,RPLP1,CD44,RPL38,RPL12,RPL10A,LIMA1,RPS13,NPM1,FLNA,RPL5,TRAF4,G…
78	protein transport	0.0005999400059994	0.0373374427263156	0.68990229222885	1.17329231704808	5	584	SRSF5,RPLP0,HSPA8,SEC31A,RPS9,RPL3,UBC,UBE2D3,COL1A1,RPS2,SRSF7,RPL28,RPL10,BET1L,XBP1,RPS3,RPS20,RPL27A,RPL8,MCL1,RPL13,PPP1R10,HSP90AA1,CD63,POLDIP3,RPL18,DDX39B,RPS24,CALR,RPL31,NASP,SRSF2,RPL15,RPL41,RPS6,S100A13,RPL7A,RPL37,RPL23,RPS8,HSPA9,UBB,LMNA,SRRM1,RPS23,CLTA,EHD1,IPO4,GUK1,NXF1,RPL37A,SRP54,AUP1,NFKBIA,MPV17,SRSF6,ACOX1,ARF4,PCID2,YIF1A,RPS16,TCP1,PSEN1,RPL35A,RPL11,RPL29,RPL13A,SEC6…
79	positive regulation of apoptotic process	0.0005999400059994	0.0373374427263156	0.758546579008601	1.28738403458974	5	220	CYR61,GAPDH,THBS1,PLEKHG2,UBC,BCLAF1,RPS3,SQSTM1,ADM,CTGF,ID3,LDHA,MCL1,NR4A3,GADD45A,IL6,MAGED1,RPS6,ITGB1,IP6K2,CYCS,MYC,UBB,TNFRSF12A,ATF4,DNAJA1,SKIL,F3,PSEN1,RPS27L,ARHGEF7,DNM1L,TRIM39,GADD45B,STYXL1,YWHAQ,CDK4,FOSL1,MTCH1,RHOA,ANXA5,BCL2L13,DUSP6,DDIT3,PDCD6,MEF2C,INHBA,SAV1,SLC9A1,CREB1,BTG1,YWHAZ,ABL1,DDX3X,PRKRA,DIABLO,WNT5A
80	blood vessel morphogenesis	0.0005999400059994	0.0373374427263156	0.791511426636527	1.34255883610936	5	151	CYR61,NR4A1,FN1,SERPINE1,THBS1,SAT1,XBP1,HES1,ADM,CTGF,ID1,VEGFA,ITGB1,COL4A2,TNFRSF12A,MEIS1,TIPARP,SHC1,ANXA2,NOTCH4,FGFR1,RTN4,ETS1
81	transcription regulatory region sequence-specific DNA binding	0.0005999400059994	0.0373374427263156	0.738476557994603	1.25446868393804	5	269	NR4A1,FOS,ACTB,RUNX1,NR4A2,KLF6,TGIF1,XBP1,RPS3,HES1,NR4A3,KDM6B,KLF7,GADD45A,RELA,TBX3,USP3,HES4,MEF2D,CHD2,H2AFZ,IRF2BP2,BHLHE40,MYC,ATF4,MEIS1,HMGA1,SKIL,PRMT5,HMGB2,HNRNPU,CREB3L2,FOSL1,IER2,HES6,RBMX,NFE2L1,ETS1,GTF2B,DDIT3,MAFK,MEF2C,KDM3A,MTF2,MAFF,CREB1,PER1,KLF10,GZF1,IRF1,YBX3,RFX5
82	defense response	0.0005999400059994	0.0373374427263156	0.757650513404621	1.28583657676334	5	219	GAPDH,FOS,VIM,FN1,SERPINE1,THBS1,SHMT2,SPHK1,KDM6B,RELA,IL6,ITGB1,IP6K2,B2M,MATR3,ACTG1,ZYX,DDIT4,EIF4G1,AXL,MT2A,F3,HMGB2,RPL13A,SHC1,PRDX1,ZBTB1,HLA-A,NFKBIZ,POLR3D,FOSL1,SYNCRIP,CD44,TIMP1,NFE2L1,MLF2,ANKRD17,INHBA,RBM14,HLA-E
83	cellular protein localization	0.0005999400059994	0.0373374427263156	0.688005246710797	1.17033130185691	5	608	SRSF5,RPLP0,HSPA8,SEC31A,RPS9,RPL3,UBC,UBE2D3,COL1A1,RPS2,SRSF7,RPL28,RPL10,RPS3,RPS20,ID1,RPL27A,TINF2,RPL8,RPL13,PPP1R10,HSP90AA1,CD63,POLDIP3,RPL18,DDX39B,RPS24,FLOT1,CALR,RPL31,SRSF2,PPP1R15A,RPL15,RPL41,RPS6,RPL7A,CALM1,RPL37,RPL23,RPS8,HSPA9,TMSB4X,UBB,LMNA,SRRM1,RPS23,CLTA,EHD1,AHI1,IPO4,NXF1,RPL37A,SRP54,DNAJA1,AUP1,NFKBIA,MPV17,SRSF6,ACOX1,ARF4,PCID2,RPS16,AURKA,RPL35A,RPL11,HNRNPU,RPL29…
84	regulation of locomotion	0.0005999400059994	0.0373374427263156	0.743075081417969	1.2622233936358	5	268	SGK1,CYR61,FN1,SERPINE1,THBS1,COL1A1,XBP1,SPHK1,VEGFA,APEX1,PLK2,NR4A3,PLAU,CALR,IL6,AMOTL2,TPM1,CITED2,TMSB4X,LMNA,SPAG9,F3,HSPA5,ARHGEF7,RND3,CORO1C,ADAMTS1,PTPN23,SPRY2,PFN2,TIMP1,FGFR1,GSTP1,FLNA,RTN4,ETS1,ABL2,RHOA,ANXA5,MIA3,PDCD6,MEF2C,PTPRK,HSPB1,DAB2,SNAI2,STRAP,SDCBP,ABL1,PIK3C2A
85	regulation of cell-substrate adhesion	0.0005999400059994	0.0373374427263156	0.860661488814668	1.45996155322782	5	63	CYR61,FN1,SERPINE1,THBS1,COL1A1,VEGFA,PLAU,CALR,CCDC80,LGALS1
86	positive regulation of transcription, DNA-templated	0.0006999300069993	0.0411403304114033	0.697925121642231	1.18666690913683	6	536	CYR61,NR4A1,FOS,SERPINE1,RUNX1,NR4A2,KMT2E,UBC,KLF6,COL1A1,BCLAF1,XBP1,SQSTM1,HES1,VEGFA,MORF4L2,ID2,CCNL1,NR4A3,DDX39B,KDM6B,KLF7,RELA,TBX3,LIF,IL6,MAGED1,GNL3,MEF2D,H2AFZ,CITED2,RPL23,MYC,STK16,UBB,ATF4,AHI1,NAMPT,MEIS1,HMGA1,NFKBIA,ARF4,PCID2,LBH,BRD8,PSEN1,HNRNPAB,HMGB2,HNRNPU,HSPA5,SHC1,CREB3L2,FHL2,ZEB2,RNF14,FOSL1,NOTCH4,ECD,PICALM,TAF8,IER2,WAC,NPM1,CSRNP2,RBMX,NFE2L1,ETS1,GTF2B,ARID4B,DD…
87	regulation of cell growth	0.0006999300069993	0.0411403304114033	0.795730517634293	1.35000223137257	6	130	SGK1,CYR61,EIF4G2,FN1,DNAJB2,CTGF,SPHK1,VEGFA,DDX39B,ST7L,IP6K2,IFRD1,TNFRSF12A,EIF4G1
88	catabolic process	0.0006999300069993	0.0411403304114033	0.685806216639669	1.1666250479667	6	679	GAPDH,RPLP0,HSPA8,RPS9,RPL3,UBC,UBE2D3,RPS2,RPL28,SHMT2,GABARAPL1,RPL10,SAT1,DNAJB2,XBP1,RPS3,SQSTM1,JKAMP,SPHK1,TMBIM6,RPS20,LDHA,RPL27A,RPL8,RPL13,HSP90AA1,RPL18,RPS24,PABPC1,USP3,RPL31,MLH1,UCHL1,RPL15,RPL41,RPS6,ALDOA,ZFP36,RPL7A,RPL37,RPL23,RPS8,UBB,RPS23,CLTA,DDX5,RPL37A,AUP1,EIF4G1,TPI1,ACOX1,PCID2,RPS16,AURKA,PSEN1,HMGB2,RPL35A,RPL11,RPL29,DYNLL1,HSPA5,RPL13A,VMP1,PRDX1,EMC6,ANXA2,UBXN1,R…
89	neuron projection morphogenesis	0.0006999300069993	0.0411403304114033	0.806890521083704	1.36934059687846	6	115	SGK1,NR4A2,C12orf57,VEGFA,HSP90AA1,NR4A3,FLOT1,PDLIM7,HSP90AB1,KLF7,UCHL1,ITGB1,UBB,EXT1,AURKA,SHC1,ZEB2,PICALM,SPTAN1,S100A6,RHOA,CREB1,RPL24,ABL1,EPHA4,BAIAP2,WNT5A,VCL,EZR,SDC2
90	cell projection morphogenesis	0.0006999300069993	0.0411403304114033	0.804408178261655	1.36469794882736	6	118	SGK1,NR4A2,C12orf57,VEGFA,HSP90AA1,NR4A3,FLOT1,PDLIM7,HSP90AB1,KLF7,UCHL1,ITGB1,UBB,EXT1,AURKA,SHC1,ZEB2,PICALM,SPTAN1,S100A6,RHOA,CREB1,RPL24,ABL1,EPHA4,BAIAP2,WNT5A,VCL,EZR,SDC2,PACSIN2,NRP2
91	protein targeting	0.0007999200079992	0.0450167749182529	0.773589136655598	1.31277337121596	7	180	RPLP0,HSPA8,RPS9,RPL3,UBC,UBE2D3,RPS2,RPL28,RPL10,RPS3,RPS20,RPL27A,RPL8,RPL13,HSP90AA1,RPL18,RPS24,RPL31,RPL15,RPL41,RPS6,RPL7A,RPL37,RPL23,RPS8,UBB,RPS23,RPL37A,SRP54,MPV17,ACOX1,RPS16,RPL35A,RPL11,RPL29,RPL13A,SEC61G,SSR3,RPS4X,RPS27,RPLP1,RPL38,RPL12,RPL10A,RPS13,RPL5,RPL32,RPS26,RPL35,HSPA4,SEC61B,RPSA,RPL24,YWHAZ,SDCBP,ZDHHC4,RPS12,OS9,TIMM10B,RPL9,RPL36
92	establishment of protein localization	0.0007999200079992	0.0450167749182529	0.685698105115214	1.16646111400126	7	617	SRSF5,RPLP0,HSPA8,SEC31A,RPS9,RPL3,UBC,UBE2D3,COL1A1,RPS2,SRSF7,RPL28,RPL10,BET1L,XBP1,RPS3,RPS20,RPL27A,RPL8,MCL1,RPL13,PPP1R10,HSP90AA1,CD63,POLDIP3,RPL18,DDX39B,RPS24,CALR,RPL31,NASP,SRSF2,RPL15,RPL41,RPS6,S100A13,RPL7A,CALM1,RPL37,RPL23,RPS8,HSPA9,UBB,LMNA,SRRM1,RPS23,CLTA,EHD1,IPO4,GUK1,NXF1,RPL37A,SRP54,AUP1,NFKBIA,MPV17,SRSF6,ACOX1,ARF4,PCID2,YIF1A,RPS16,TCP1,PSEN1,RPL35A,RPL11,RPL29,RPL13…
93	aromatic compound catabolic process	0.0007999200079992	0.0450167749182529	0.757305069655614	1.28476579602967	7	210	GAPDH,RPLP0,RPS9,RPL3,RPS2,RPL28,RPL10,RPS3,RPS20,LDHA,RPL27A,RPL8,RPL13,RPL18,RPS24,PABPC1,RPL31,MLH1,RPL15,RPL41,RPS6,ALDOA,ZFP36,RPL7A,RPL37,RPL23,RPS8,RPS23,DDX5,RPL37A,EIF4G1,TPI1,PCID2,RPS16,HMGB2,RPL35A,RPL11,RPL29,RPL13A,RPS4X,UPP1,RPS27,RPLP1,RPL38,RPL12,RPL10A,RPS13,RPL5,PABPC4,CSDE1,RPL32,RPS26,RPL35,BPGM,RPSA,RPL24,PPP1R8,RPS12,RPL9,RPL36,HNRNPD,ETF1,MBD4,RPS21,NCBP1,PNP,MUS81,TDG,EXO…
94	positive regulation of immune system process	0.0007999200079992	0.0450167749182529	0.757076115230475	1.28437737552906	7	210	FOS,ACTB,SERPINE1,RUNX1,THBS1,UBC,XBP1,RPS3,HES1,VEGFA,GNAS,ID2,HSP90AA1,NR4A3,FLOT1,HSP90AB1,RELA,LIF,CALR,MLH1,IL6,LGALS1,B2M,UBB,MATR3,ACTG1,NFKBIA,PCID2,AXL,PSEN1,HMGB2,ZBTB1,HLA-A,NFKBIZ,POLR3D,BAG6,CDKN1A,ETS1,RHOA,MIA3,AP1G1,ANKRD17,MEF2C,INHBA,RBM14,HLA-E,CREB1,KLF10,CADM1,ABL1,HSP90B1,BAIAP2,WNT5A
95	focal adhesion	0.0008999100089991	0.0485767749755637	0.752592804583576	1.27745598189784	8	225	RPLP0,ACTB,VIM,HSPA8,RPS9,RPL3,RPS2,RPS3,RPL8,RPL18,FLOT1,PDLIM7,PLAU,PABPC1,P4HB,CFL1,CALR,RPL31,ITGB1,RPL7A,PPIA,RPL23,RPS8,B2M,NCSTN,HSPA9,HYOU1,ACTN1,ACTG1,ZYX,RPL37A,HMGA1,RPS16,HSPA5,RPL13A,ARHGEF7,FHL2,RND3,CORO1C,RPS4X,YWHAQ,RPLP1,CD44,RPL38,RPL12,RPL10A,LIMA1,RPS13,NPM1,FLNA,RPL5,G3BP1,RHOA,ANXA5,PPP1R12A,MTF2,SLC9A1,HSPB1,DAB2,PDCD6IP,YWHAZ,SDCBP,MYH9,HSP90B1,GAK,VCL,EZR,RPL9,PACSIN2,CL…
96	cell-substrate junction	0.0008999100089991	0.0485767749755637	0.752592804583576	1.27745598189784	8	225	RPLP0,ACTB,VIM,HSPA8,RPS9,RPL3,RPS2,RPS3,RPL8,RPL18,FLOT1,PDLIM7,PLAU,PABPC1,P4HB,CFL1,CALR,RPL31,ITGB1,RPL7A,PPIA,RPL23,RPS8,B2M,NCSTN,HSPA9,HYOU1,ACTN1,ACTG1,ZYX,RPL37A,HMGA1,RPS16,HSPA5,RPL13A,ARHGEF7,FHL2,RND3,CORO1C,RPS4X,YWHAQ,RPLP1,CD44,RPL38,RPL12,RPL10A,LIMA1,RPS13,NPM1,FLNA,RPL5,G3BP1,RHOA,ANXA5,PPP1R12A,MTF2,SLC9A1,HSPB1,DAB2,PDCD6IP,YWHAZ,SDCBP,MYH9,HSP90B1,GAK,VCL,EZR,RPL9,PACSIN2,CL…
97	tube morphogenesis	0.0008999100089991	0.0485767749755637	0.74861294179132	1.27121088250586	8	232	CYR61,NR4A1,FN1,SERPINE1,THBS1,SAT1,XBP1,HES1,ADM,CTGF,ID1,VEGFA,ID2,NR4A3,TBX3,CFL1,ITGB1,COL4A2,MYC,TNFRSF12A,AHI1,MEIS1,PSEN1,TIPARP,SHC1,ZEB2,ANXA2,SPRY2,NOTCH4,PHB2,FGFR1,RTN4,ETS1,RHOA,PDCD6,MEF2C,GZF1,MYH9,ABL1,JMJD6,EPHA4,JUNB,WNT5A,NCL,CLIC4,HOXA1,NRP2,DLG1,SOX9,MYLK,WARS2
98	cell-substrate adherens junction	0.0008999100089991	0.0485767749755637	0.752592804583576	1.27745598189784	8	225	RPLP0,ACTB,VIM,HSPA8,RPS9,RPL3,RPS2,RPS3,RPL8,RPL18,FLOT1,PDLIM7,PLAU,PABPC1,P4HB,CFL1,CALR,RPL31,ITGB1,RPL7A,PPIA,RPL23,RPS8,B2M,NCSTN,HSPA9,HYOU1,ACTN1,ACTG1,ZYX,RPL37A,HMGA1,RPS16,HSPA5,RPL13A,ARHGEF7,FHL2,RND3,CORO1C,RPS4X,YWHAQ,RPLP1,CD44,RPL38,RPL12,RPL10A,LIMA1,RPS13,NPM1,FLNA,RPL5,G3BP1,RHOA,ANXA5,PPP1R12A,MTF2,SLC9A1,HSPB1,DAB2,PDCD6IP,YWHAZ,SDCBP,MYH9,HSP90B1,GAK,VCL,EZR,RPL9,PACSIN2,CL…
