# Supplementary material for: BHi-Cect: a top-down algorithm for identifying the multi-scale hierarchical structure of chromosomes
Source: Nucleic Acids Res. 2020 Feb 3;48(5):e26. doi: 10.1093/nar/gkaa004 (PMC7049727; doi:10.1093/nar/gkaa004)
Supplement: gkaa004_Supplemental_Files [file gkaa004_supplemental_files.zip › Supp.Tbl8_gsea_h3k4me3_promoter.tsv]

pathway	pval	padj	ES	NES	nMoreExtreme	size	leadingEdge
1	intracellular protein transport	9.99900009999e-05	0.0088991100889911	0.607932805834311	1.30322389675011	0	504	HSPA8,RPL8,RPS21,AUP1,RPS3,RPL3,DDX39B,UBC,SYVN1,PHB2,SRSF7,HNRNPA2B1,RPL10,RPS24,RPL27A,RPL7A,UBE2D3,HSPD1,RPL15,RPS6,RPS25,HSP90AA1,RPS8,SEC31A,RAN,RPL28,RPLP0,ACAA1,RPL30,RPS23,RPS7,RPL32,RPS4X,RPS2,RPL31,RPL11,ENY2,RPL13A,RBM22,RPL37A,SNX17,RPS27A,TXNIP,CALR,XPO1,SRRM1,PMPCB,SEC61G,RPL34,RPLP1,RPL13,RPL5,SRSF2,RPSA,RPL9,NUP54,TMED4,RPL37,SRSF11,EIF4E,NMD3,RPS13,EIF6,RPLP2,RPL23,DSCR3,U2AF1L4,…
2	cell junction	9.99900009999e-05	0.0088991100889911	0.583037683136119	1.24675981518644	0	417	HSPA8,RPL8,EIF4G2,RPS3,ACTB,RPL3,CFL1,GNB2,RPL7A,HYOU1,RPS8,KRIT1,HSPA5,BCL2L1,HNRNPK,RPLP0,CD46,RPL30,RPS7,RPS4X,RPS2,RPL31,RPL13A,STXBP5,RPL37A,CALR,COPS5,PDLIM5,PARK7,PABPC1,RPLP1,RPL5,VIM,ABCA7,RPL9,RPS13,HMGA1,RPLP2,RPL23,RPS16,PPP1CA,CTNNA1,PDLIM7,ACTG1,RDX,IP6K2,PPP1R12A,TRAF4,HSPA9,ITSN1,RPL10A,CAPN1,PCBP2,GABRE,MYADM,TMUB1,DLG1,IRF2,KLHL17,WASF1,RPS18,GAK,SLC4A2,ACTR3,ARPC1B,VAMP2,HSP90B…
3	protein transport	9.99900009999e-05	0.0088991100889911	0.565811141929815	1.21746960471445	0	724	HSPA8,RPL8,RPS21,AUP1,RPS3,RPL3,DDX39B,UBC,SYVN1,PHB2,SRSF7,HNRNPA2B1,RPL10,RPS24,RPL27A,RPL7A,UBE2D3,HSPD1,RPL15,RPS6,RPS25,YIF1A,HSP90AA1,RPS8,SEC31A,RAN,TCP1,RPL28,RPLP0,ACAA1,RPL30,RPS23,RPS7,ATP6V0B,RPL32,MCL1,RPS4X,RPS2,ARFGAP2,RPL31,RPL11,ENY2,RPL13A,RBM22,STXBP5,RPL37A,SNX17,RPS27A,TXNIP,CALR,UEVLD,XPO1,PARK7,SRRM1,SERP1,PMPCB,SEC61G,RPL34,RPLP1,RPL13,RPL5,SRSF2,NASP,RBPJ,RPSA,RPL9,NUP54,…
4	response to unfolded protein	9.99900009999e-05	0.0088991100889911	0.700140966542491	1.4535150374595	0	93	HSPA8,SYVN1,HSP90AB1,HYOU1,HSPD1,YIF1A,HSP90AA1,HSPA14,SEC31A,HSPA5,UBE2J2,CALR,SERP1,NFE2L2,CREBRF,YOD1,DAXX,SSR1,HSPA9,DNAJA1,HDGF,HSF1,HSPE1,HSP90B1,ASNS,TBL2,BAX,KLHDC3,EXTL2
5	cadherin binding	9.99900009999e-05	0.0088991100889911	0.657222568756525	1.38863677499578	0	192	HSPA8,SLC3A2,EIF4G2,EEF2,LDHA,ALDOA,NOP56,HSP90AB1,RPL7A,RPL15,RANBP1,HSPA5,RAN,EMD,HNRNPK,CD46,ABCF3,RPS2,PDLIM5,PARK7,SEPT2,EIF2A,ENO1,RPL34,CLIC1,DDX3X,PRDX1,SCYL1,PPP1CA,RPL23A,SEPT7,CTNNA1,HDLBP,RDX,RARS,SNX5,DLG1,IDH1,TXNDC9,RTN4,ZC3H15,UBAP2,ATIC,YWHAB,IST1,EIF5,SERBP1,DDX6,EIF3E,GAPVD1,ATXN2L,GIGYF2,LYPLA2,LASP1,PUF60,PAICS,EIF2S3,FLNA,CCT8,EEF1G,RPL14,GLOD4,VCL,DIAPH3,ABI1,EHD1,HCFC1,CAP…
6	protein localization to membrane	9.99900009999e-05	0.0088991100889911	0.658666189247849	1.39503662074756	0	217	RPL8,RPS21,RPS3,RPL3,RPL10,RPS24,RPL27A,RPL7A,RPL15,RPS6,RPS25,HSP90AA1,RPS8,RPL28,RPLP0,RPL30,RPS23,RPS7,RPL32,RPS4X,RPS2,RPL31,RPL11,RPL13A,RPL37A,RPS27A,RPL34,RPLP1,PTCH1,RPL13,RPL5,RPSA,RPL9,NUP54,RPL37,RER1,RPS13,IFT122,RPLP2,RPL23,RPS16,BAG6,RPL23A,RPL35,RDX,RPS20,SSR1,RPL10A,MYADM,DLG1,BAD,RPS18,GAK,VAMP2,SSNA1,RPL4,UBA52,RPL7,RPS14,BAX,SNAP47,NDUFA13,RPS12,SSR3,RPL38,ROMO1,TMEM150A,ZDHHC3
7	nuclear-transcribed mRNA catabolic process	9.99900009999e-05	0.0088991100889911	0.716437383190155	1.50888472496961	0	159	RPL8,RPS21,RPS3,RPL3,RPL10,RPS24,RPL27A,RPL7A,CNOT8,RPL15,RPS6,RPS25,RPS8,RPL28,RPLP0,RPL30,RPS23,SKIV2L,RPS7,EXOSC2,RPL32,MLH1,RPS4X,RPS2,RPL31,RPL11,RPL13A,RPL37A,RPS27A,DDX5,PABPC1,LSM5,RPL34,RPLP1,RPL13,RPL5,RPSA,RPL9,RPL37,RPS13,RPLP2,RPL23,RPS16,EXOSC9,RPL23A,RPL35,RPS20,RPL10A,LSM1,RPS18,RPL4,UBA52,RPL7,RBM8A,EXOSC4,CNOT7,DIS3,DXO,PCID2,HBS1L,RPS14,DIS3L2,DDX6,EIF3E,CNOT4
8	focal adhesion	9.99900009999e-05	0.0088991100889911	0.665742989078616	1.40903577714072	0	209	HSPA8,RPL8,RPS3,ACTB,RPL3,CFL1,GNB2,RPL7A,HYOU1,RPS8,HSPA5,HNRNPK,RPLP0,CD46,RPL30,RPS7,RPS4X,RPS2,RPL31,RPL13A,RPL37A,CALR,PABPC1,RPLP1,RPL5,VIM,RPL9,RPS13,HMGA1,RPLP2,RPL23,RPS16,CTNNA1,PDLIM7,ACTG1,RDX,PPP1R12A,HSPA9,RPL10A,CAPN1,PCBP2,IRF2,WASF1,RPS18,GAK,SLC4A2,ACTR3,ARPC1B,HSP90B1,RPL4,RPL7,CLASP1,YWHAB,RHOA,G3BP1,GDI2,RPS14,DCAF6,PTK2B,ANXA5,ARMC5,MTF2,TRIP6,RPL38
9	RNA splicing	9.99900009999e-05	0.0088991100889911	0.599311889214467	1.27336469903848	0	259	HSPA8,HNRNPH1,DDX39B,SRSF7,HNRNPA2B1,HNRNPU,ARL6IP4,PRPF40A,RBM4,RBM39,HNRNPK,HNRNPF,FUS,DDX41,RBM22,POLR2H,DDX5,SRRM1,PABPC1,POLR2B,LSM5,SRSF2,U2SURP,SFPQ,PRMT5,BUD31,SF3B2,SRSF11,TSEN34,HNRNPA1,SRRT,U2AF1L4,FIP1L1,SRSF5,PRPF38B,SON,HNRNPH3,PCBP2,SRSF1,LSM1,SRPK1,TRPT1,HNRNPL,SRSF6,PTBP1,PABPN1,LUC7L3,HNRNPD,MBNL1,SNRNP25,RBM14,IWS1,RBM8A,RALY,SMNDC1,ACIN1,CPSF3,PPWD1,GEMIN2,RBM25,SNRPG,CSTF1,CP…
10	intracellular transport	9.99900009999e-05	0.0088991100889911	0.563302488218511	1.21279976851326	0	774	HSPA8,RPL8,RPS21,AUP1,RPS3,RPL3,DDX39B,UBC,SYVN1,PHB2,SRSF7,HNRNPA2B1,RPL10,RPS24,RPL27A,RPL7A,UBE2D3,HYOU1,HSPD1,RPL15,RPS6,RPS25,YIF1A,SQSTM1,TRAPPC4,HSP90AA1,DDHD2,RPS8,SEC31A,TUBB,DYNC1I2,RAN,RPL28,RPLP0,ACAA1,RPL30,RPS23,RPS7,RPL32,RPS4X,RPS2,ARFGAP2,RPL31,RPL11,ENY2,RPL13A,RBM22,RPL37A,SNX17,RPS27A,TXNIP,CALR,XPO1,SRRM1,PMPCB,SEC61G,RPL34,RPLP1,RPL13,RPL5,SRSF2,RPSA,RPL9,CYC1,NUP54,CTSC,COG…
11	structural molecule activity	9.99900009999e-05	0.0088991100889911	0.646264660989218	1.37509724504122	0	281	RPL8,RPS21,RPS3,ACTB,RPL3,RPL10,MATR3,RPS24,RPL27A,RPL7A,RPL15,RPS6,MRPL55,RPS8,SEC31A,TUBB,RPL28,RPLP0,RPL30,RPS23,RPS7,PSMD13,RPL32,MRPL20,RPS4X,RPS2,RPL31,RPL11,RPL13A,MMS19,RPL37A,RPS27A,SEPT2,RPL34,RPLP1,RPL13,RPL5,VIM,RPSA,RPL9,NUP54,MRPL49,RPL37,MRPL28,RPS13,PDE4DIP,RPLP2,RPL23,RPS16,RPL23A,RPL35,SEPT7,TUBD1,CTNNA1,ACTG1,MRPL3,RPS20,ITSN1,RPL10A,SEPT5,MRPS16,MRPL21,DLG1,G3BP2,KLHL17,ACTR3,…
12	regulation of RNA splicing	9.99900009999e-05	0.0088991100889911	0.703076718217409	1.45447477664088	0	82	HNRNPH1,RBM3,SRSF7,HNRNPA2B1,HNRNPU,RBM4,HNRNPK,HNRNPF,RBM22,DDX5,SRSF2,RPS13,HNRNPA1,CIRBP,SRSF5,SON,SRSF1,SRPK1,HNRNPL,SRSF6,PTBP1,FASTK,MBNL1,RBM14,TIA1,RBM7,RBM8A,HNRNPLL
13	regulation of translation	9.99900009999e-05	0.0088991100889911	0.637948198879777	1.35002044284367	0	207	EIF4A2,EIF4G2,RPS3,DDX39B,GAPDH,EEF2,RBM3,RPL10,CNOT8,RBM4,RPS4X,RPL13A,CAPRIN1,CALR,PABPC1,SERP1,EIF2A,NCL,DPH2,RPL5,VIM,DPH5,RPUSD3,DDX3X,PASK,EIF4E,EIF2B4,EIF6,PPP1CA,EIF1B,EIF2B5,EIF1,CIRBP,IGF2BP1,CDK5RAP1,ILF3,EIF5A,PTCD3,PPP1R15A,HNRNPD,EIF3H,TIA1,ZNF706,RBM8A,CNOT7,MRPS27,EIF5,CDC123,TSFM,RHOA,RPS14,PTK2B,EIF3E,TOB1,UQCC1,GIGYF2,FXR1,RPL38,FASTKD3,LSM14B,METTL3,TPR,ETF1,MKNK1,DAPK1,RPS6KB…
14	ribonucleoprotein complex	9.99900009999e-05	0.0088991100889911	0.652059553576113	1.39999302199974	0	559	HSPA8,HNRNPH1,RPL8,RPS21,RPS3,ACTB,RPL3,DDX39B,GAPDH,EEF2,RBM3,HNRNPA2B1,RPL10,NOP56,HNRNPU,RPS24,RPL27A,RPL7A,CNOT8,RPL15,RPS6,RPS25,SQSTM1,PRPF40A,MRPL55,RPS8,HSPA14,TUBB,RBM4,RPL28,HNRNPAB,HNRNPK,RPLP0,HNRNPF,FUS,DDX41,RPL30,RPS23,RPS7,RPL32,MRPL20,AURKAIP1,RPS4X,RPS2,RPL31,RPL11,RPL13A,RBM22,RPL37A,CAPRIN1,RPS27A,CALR,WDR74,DDX5,XPO1,SRRM1,PABPC1,SERP1,EIF2A,LSM5,NCL,RPL34,RPLP1,RPL13,PSMA1,R…
15	regulation of apoptotic process	9.99900009999e-05	0.0088991100889911	0.56017028149942	1.20342928366435	0	603	TPT1,RPS3,HTRA2,UBC,SYVN1,GAPDH,PHB2,LDHA,RABGGTB,CFL1,RPL10,HSP90AB1,MDK,HYOU1,HSPD1,RPS6,SQSTM1,SOD2,KRIT1,HSPA5,MYD88,TCP1,MYC,BCL2L1,HNRNPK,AURKA,RPS7,RELA,MCL1,HMGB2,GRINA,NDUFS3,RPS27A,TXNIP,CALR,CFLAR,COPS5,PARK7,ENO1,PRAME,DDB1,PRKRA,PIM1,TRIM39,GADD45A,MAEA,YME1L1,SFPQ,CTSC,DUSP1,DDX3X,PDCD2,CDKN1B,AAMDC,VEGFA,BAG6,NFE2L2,PPP1CA,PRKDC,CTNNA1,EIF2B5,ZNF346,IP6K2,SON,CREB1,GSTP1,TRAF4,HSPA…
16	mRNA splicing, via spliceosome	9.99900009999e-05	0.0088991100889911	0.619219963717298	1.31014283065879	0	204	HSPA8,HNRNPH1,DDX39B,SRSF7,HNRNPA2B1,HNRNPU,PRPF40A,RBM4,HNRNPK,HNRNPF,FUS,DDX41,RBM22,POLR2H,DDX5,SRRM1,PABPC1,POLR2B,LSM5,SRSF2,U2SURP,SFPQ,PRMT5,BUD31,SF3B2,SRSF11,HNRNPA1,SRRT,U2AF1L4,FIP1L1,SRSF5,HNRNPH3,PCBP2,SRSF1,SRPK1,HNRNPL,SRSF6,PTBP1,PABPN1,LUC7L3,HNRNPD,SNRNP25,RBM14,RBM8A,RALY,SMNDC1,CPSF3,PPWD1,GEMIN2,SNRPG,CSTF1,CPSF4,METTL3,PUF60,IK,PTBP2,CDC40,DHX35,SRSF3,SRRM2,SART3,LUC7L,PPIE,…
17	protein targeting	9.99900009999e-05	0.0088991100889911	0.686882642755424	1.45420704002527	0	211	HSPA8,RPL8,RPS21,RPS3,RPL3,UBC,RPL10,RPS24,RPL27A,RPL7A,UBE2D3,HSPD1,RPL15,RPS6,RPS25,HSP90AA1,RPS8,RPL28,RPLP0,ACAA1,RPL30,RPS23,RPS7,RPL32,RPS4X,RPS2,RPL31,RPL11,RPL13A,RPL37A,RPS27A,PMPCB,SEC61G,RPL34,RPLP1,RPL13,RPL5,RPSA,RPL9,NUP54,RPL37,RPS13,RPLP2,RPL23,RPS16,RPL23A,RPL35,IMMP1L,RPS20,SSR1,RPL10A,IDH1,RPS18,HACL1,TIMM10B,RPL4,SLC25A6,UBA52,RPL7,AP4S1,YWHAB,ACOT8,SPCS1,RPS14,NDUFA13,RPS12,S…
18	protein targeting to membrane	9.99900009999e-05	0.0088991100889911	0.755024560236731	1.57341184307053	0	106	RPL8,RPS21,RPS3,RPL3,RPL10,RPS24,RPL27A,RPL7A,RPL15,RPS6,RPS25,RPS8,RPL28,RPLP0,RPL30,RPS23,RPS7,RPL32,RPS4X,RPS2,RPL31,RPL11,RPL13A,RPL37A,RPS27A,RPL34,RPLP1,RPL13,RPL5,RPSA,RPL9,RPL37,RPS13,RPLP2,RPL23,RPS16,RPL23A,RPL35,RPS20,SSR1,RPL10A
19	response to drug	9.99900009999e-05	0.0088991100889911	0.62299294906387	1.32855212538163	0	325	MCM7,RPS3,ACTB,EEF2,LDHA,HSP90AB1,MDK,RPL15,SLC25A1,HSPA5,MYC,BCL2L1,RPLP0,SLC52A2,RELA,RPL32,RPS4X,HMGB2,KCNH2,RBM22,TXNIP,CALR,CFLAR,XPO1,PARK7,EEF1B2,PTCH1,SETDB1,DUSP1,EIF4E,HNRNPA1,CDKN1B,MFSD10,DDIT4,NFE2L2,CTNNA1,DAXX,GNAS,PPP1R12A,EZH2,TFRC,CREB1,GSTP1,NR1H3,RPL10A,SLC26A6,TP53,SLC38A5,PPIF,HSF1,SLC25A5,BAD,RECQL5,TGIF1,HNRNPD,SRD5A1,HSP90B1,ASNS,SLC25A6,PRKAA1,SMPD1,SPIDR,SLC25A10,MTHFR,…
20	translational initiation	9.99900009999e-05	0.0088991100889911	0.78469637249104	1.64119140547706	0	123	EIF4A2,RPL8,RPS21,EIF4G2,RPS3,RPL3,RPL10,RPS24,RPL27A,RPL7A,RPL15,RPS6,RPS25,RPS8,EIF3M,RBM4,RPL28,RPLP0,RPL30,RPS23,RPS7,RPL32,RPS4X,RPS2,RPL31,RPL11,EIF3I,RPL13A,RPL37A,RPS27A,COPS5,PABPC1,EIF2A,RPL34,RPLP1,RPL13,RPL5,RPSA,RPL9,DDX3X,EIF1AD,RPL37,EIF4E,RPS13,EIF2B4,EIF6,RPLP2,RPL23,RPS16,RPL23A,RPL35,EIF1B,EIF2B5,EIF1,RPS20,RPL10A,EIF3L,MTIF3,RPS18,EIF3H,RPL4,UBA52,RPL7
21	cytokine-mediated signaling pathway	9.99900009999e-05	0.0088991100889911	0.64347032293394	1.35959190934654	0	193	HSPA8,UBC,CFL1,HNRNPA2B1,SQSTM1,SOD2,HSP90AA1,MYD88,TCP1,MYC,BCL2L1,RPLP0,HNRNPF,CSNK2B,RELA,MCL1,RPS27A,IRF3,PIM1,VIM,HNRNPDL,VEGFA,KLF6,CANX,IP6K2,ZEB1,HSPA9,CISH,TP53,TIMP1,IRF2,BAD,POU2F1,IFITM1,INPPL1,ZC3H15,HSP90B1,UBA52,EGR1,SOS1,PTK2B,SKP1,SOCS2,MAP3K8,CASP3,FBXW11,RIPK2
22	RNA processing	9.99900009999e-05	0.0088991100889911	0.576262336846813	1.23679328520248	0	545	HSPA8,HNRNPH1,RPS21,DDX39B,RBM3,SRSF7,HNRNPA2B1,NOP56,HNRNPU,ARL6IP4,RPS24,ELP2,RPL7A,RPS6,PRPF40A,RPS8,INTS8,RBM4,RBM39,HNRNPK,HNRNPF,TRMT2A,FUS,DDX41,RPS7,EXOSC2,AURKAIP1,RPS2,RPL11,RBM22,WDR74,POLR2H,DDX5,SRRM1,PABPC1,POLR2B,LSM5,PRKRA,RPL5,METTL15,SRSF2,U2SURP,SFPQ,RPSA,PRMT5,BUD31,RPUSD3,SF3B2,INTS6,WDR46,SRSF11,IMP4,NOP2,TSEN34,HNRNPA1,SRRT,U2AF1L4,RPS16,GTF2H3,EXOSC9,RPL35,EMG1,FIP1L1,SRSF…
23	protein localization to organelle	9.99900009999e-05	0.0088991100889911	0.627722080893773	1.34160443507824	0	395	HSPA8,RPL8,RPS21,RPS3,RPL3,UBC,PHB2,RPL10,HNRNPU,RPS24,RPL27A,RPL7A,UBE2D3,HSPD1,RPL15,RPS6,RPS25,HSP90AA1,RPS8,GPAA1,HSPA5,RAN,RPL28,RPLP0,AURKA,ACAA1,RPL30,RPS23,RPS7,RPL32,RPS4X,RPS2,RPL31,RPL11,RPL13A,RBM22,RPL37A,RPS27A,TXNIP,CALR,XPO1,PARK7,PMPCB,SEC61G,RPL34,RPLP1,RPL13,RPL5,SUPT7L,RPSA,ABCA7,RPL9,NUP54,DDX3X,RPL37,RER1,RPS13,IFT122,RPLP2,RPL23,RPS16,BAG6,RPL23A,RPL35,INSIG1,IMMP1L,TTK,RPS…
24	adherens junction	9.99900009999e-05	0.0088991100889911	0.661417561486711	1.40312468435971	0	241	HSPA8,RPL8,EIF4G2,RPS3,ACTB,RPL3,CFL1,GNB2,RPL7A,HYOU1,RPS8,HSPA5,HNRNPK,RPLP0,CD46,RPL30,RPS7,RPS4X,RPS2,RPL31,RPL13A,RPL37A,CALR,PDLIM5,PARK7,PABPC1,RPLP1,RPL5,VIM,RPL9,RPS13,HMGA1,RPLP2,RPL23,RPS16,PPP1CA,CTNNA1,PDLIM7,ACTG1,RDX,PPP1R12A,HSPA9,RPL10A,CAPN1,PCBP2,DLG1,IRF2,WASF1,RPS18,GAK,SLC4A2,ACTR3,ARPC1B,HSP90B1,RPL4,RPL7,CLASP1,AHI1,YWHAB,RHOA,G3BP1,GDI2,RPS14,DCAF6,PTK2B,DDX6,ANXA5,ARMC5,…
25	RNA catabolic process	9.99900009999e-05	0.0088991100889911	0.693689579670705	1.46428212736636	0	183	RPL8,RPS21,RPS3,RPL3,RPL10,RPS24,RPL27A,RPL7A,CNOT8,RPL15,RPS6,RPS25,RPS8,RPL28,RPLP0,RPL30,RPS23,SKIV2L,RPS7,EXOSC2,RPL32,MLH1,RPS4X,RPS2,RPL31,RPL11,RPL13A,RPL37A,RPS27A,DDX5,PABPC1,LSM5,RPL34,RPLP1,RPL13,RPL5,RPSA,RPL9,RNH1,RPL37,RPS13,RPLP2,RPL23,RPS16,EXOSC9,RPL23A,RPL35,RPS20,RPL10A,LSM1,RPS18,HNRNPD,RPL4,UBA52,RPL7,RBM8A,EXOSC4,CNOT7,DIS3,DXO,PCID2,HBS1L,RPS14,DIS3L2,DDX6,EIF3E,CNOT4
26	cellular protein localization	9.99900009999e-05	0.0088991100889911	0.564386598090298	1.21470565440707	0	737	HSPA8,RPL8,RPS21,AUP1,RPS3,RPL3,DDX39B,UBC,SYVN1,PHB2,SRSF7,HNRNPA2B1,RPL10,HNRNPU,RPS24,RPL27A,RPL7A,UBE2D3,HSPD1,RPL15,RPS6,RPS25,HSP90AA1,RPS8,GPAA1,SEC31A,HSPA5,RAN,RPL28,RPLP0,AURKA,ACAA1,RPL30,RPS23,RPS7,RPL32,RPS4X,RPS2,RPL31,RPL11,ENY2,RPL13A,RBM22,RPL37A,SNX17,RPS27A,TXNIP,CALR,XPO1,PARK7,SRRM1,PMPCB,SEC61G,RPL34,RPLP1,PTCH1,RPL13,RPL5,SRSF2,SUPT7L,RPSA,ABCA7,RPL9,NUP54,DDX3X,TMED4,RPL37…
27	regulation of protein stability	9.99900009999e-05	0.0088991100889911	0.63913390814303	1.34434265722598	0	150	HSPA8,SYVN1,GAPDH,PHB2,HSP90AB1,HSPD1,HSP90AA1,TCP1,CCT7,AURKA,RPS7,CCT3,RPL11,CALR,PARK7,PRKRA,RPL5,CCT5,CDKN2AIP,RPL23,BAG6,ZNF207,PRKDC,CREB1,TAF9,CCT6A,WDR81,LSS,RTN4,HDAC8,ZSWIM7,MDM2,FBXO4,FBXW11,TPR,HDAC3,CTSA,TELO2,AAK1,FLNA,CCT8,HPS4,PEX2,PINX1,USP47,SUMO1,MDM4,TSC1,PDCD10,HCFC1,MARCH7
28	response to growth factor	9.99900009999e-05	0.0088991100889911	0.625910979544468	1.32412359268281	0	203	HNRNPH1,MCM7,HTRA2,UBC,EEF2,UBE2D3,HSPA5,EMD,MYC,HNRNPF,RELA,STK16,TBC1D7,RPS27A,CFLAR,POLR2H,DDX5,POLR2B,NCL,FIBP,DTYMK,HNRNPA1,VEGFA,MEIS2,DDIT4,EEF1A1,RDX,CREB1,GSTP1,PTBP1,APAF1,WASF1,TGIF1,SRD5A1,TIA1,UBA52,EGR1,SOS1,RHOA,RAB35,MEF2C,USP15,MDM2,KIF16B,CASP3
29	RNA splicing, via transesterification reactions	9.99900009999e-05	0.0088991100889911	0.617848827592176	1.30748632773179	0	207	HSPA8,HNRNPH1,DDX39B,SRSF7,HNRNPA2B1,HNRNPU,PRPF40A,RBM4,HNRNPK,HNRNPF,FUS,DDX41,RBM22,POLR2H,DDX5,SRRM1,PABPC1,POLR2B,LSM5,SRSF2,U2SURP,SFPQ,PRMT5,BUD31,SF3B2,SRSF11,HNRNPA1,SRRT,U2AF1L4,FIP1L1,SRSF5,HNRNPH3,PCBP2,SRSF1,LSM1,SRPK1,HNRNPL,SRSF6,PTBP1,PABPN1,LUC7L3,HNRNPD,SNRNP25,RBM14,RBM8A,RALY,SMNDC1,CPSF3,PPWD1,GEMIN2,SNRPG,CSTF1,CPSF4,METTL3,PUF60,IK,PTBP2,CDC40,DHX35,SRSF3,SRRM2,SART3,LUC7L,…
30	ribosome biogenesis	9.99900009999e-05	0.0088991100889911	0.626563743207397	1.32341878430928	0	189	RPS21,RPL3,RPL10,NOP56,RPS24,RPL7A,RPS6,RPS8,RAN,RPLP0,RPS7,EXOSC2,MRPL20,RPS2,RPL11,WDR74,XPO1,EIF2A,NOP16,RPL5,METTL15,RPSA,DDX3X,WDR46,IMP4,NOP2,NMD3,EIF6,RPS16,EXOSC9,RPL23A,RPL35,DDX31,EMG1,RPL10A,BRIX1,DDX51,NPM3,FTSJ3,DKC1,RPL7,RRP8,EXOSC4,LAS1L,DIS3,RRP1,RPS14,DIS3L2,DCAF13,BCCIP,SBDS,RPL38,YBEY,ISG20L2,NAT10,RPL35A,ABCE1,UTP15,WDR75,DROSHA,RPS10,RPL14
31	establishment of protein localization to membrane	9.99900009999e-05	0.0088991100889911	0.701526899629575	1.47655173334225	0	154	RPL8,RPS21,RPS3,RPL3,RPL10,RPS24,RPL27A,RPL7A,RPL15,RPS6,RPS25,HSP90AA1,RPS8,RPL28,RPLP0,RPL30,RPS23,RPS7,RPL32,RPS4X,RPS2,RPL31,RPL11,RPL13A,RPL37A,RPS27A,RPL34,RPLP1,RPL13,RPL5,RPSA,RPL9,RPL37,RPS13,RPLP2,RPL23,RPS16,BAG6,RPL23A,RPL35,RPS20,SSR1,RPL10A,BAD,RPS18,VAMP2,RPL4,UBA52,RPL7,RPS14,BAX,SNAP47,NDUFA13,RPS12,SSR3,RPL38,ROMO1,ZDHHC3
32	nuclear-transcribed mRNA catabolic process, nonsense-mediated decay	9.99900009999e-05	0.0088991100889911	0.760988133303671	1.58459175819862	0	103	RPL8,RPS21,RPS3,RPL3,RPL10,RPS24,RPL27A,RPL7A,RPL15,RPS6,RPS25,RPS8,RPL28,RPLP0,RPL30,RPS23,SKIV2L,RPS7,RPL32,RPS4X,RPS2,RPL31,RPL11,RPL13A,RPL37A,RPS27A,PABPC1,RPL34,RPLP1,RPL13,RPL5,RPSA,RPL9,RPL37,RPS13,RPLP2,RPL23,RPS16,RPL23A,RPL35,RPS20,RPL10A,RPS18,RPL4,UBA52,RPL7,RBM8A
33	structural constituent of ribosome	9.99900009999e-05	0.0088991100889911	0.726708920847668	1.5226829677033	0	132	RPL8,RPS21,RPS3,RPL3,RPL10,RPS24,RPL27A,RPL7A,RPL15,RPS6,MRPL55,RPS8,RPL28,RPLP0,RPL30,RPS23,RPS7,RPL32,MRPL20,RPS4X,RPS2,RPL31,RPL11,RPL13A,RPL37A,RPS27A,RPL34,RPLP1,RPL13,RPL5,RPSA,RPL9,MRPL49,RPL37,MRPL28,RPS13,RPLP2,RPL23,RPS16,RPL23A,RPL35,MRPL3,RPS20,RPL10A,MRPS16,MRPL21,RPL4,MRPS2,UBA52,RPL7,MRPL16,MRPS18C,RPL17-C18orf32,RPS14,MRPL2,MRPS22,MRPS18B,RPS12
34	amide transport	9.99900009999e-05	0.0088991100889911	0.559339085896348	1.20381727478707	0	740	HSPA8,RPL8,RPS21,AUP1,RPS3,RPL3,DDX39B,UBC,SYVN1,PHB2,SRSF7,HNRNPA2B1,RPL10,RPS24,RPL27A,RPL7A,UBE2D3,HSPD1,RPL15,RPS6,RPS25,YIF1A,HSP90AA1,RPS8,SEC31A,RAN,TCP1,RPL28,RPLP0,ACAA1,RPL30,RPS23,RPS7,ATP6V0B,RPL32,MCL1,RPS4X,RPS2,ARFGAP2,RPL31,RPL11,ENY2,RPL13A,RBM22,STXBP5,RPL37A,SNX17,RPS27A,TXNIP,CALR,UEVLD,XPO1,PARK7,SRRM1,SERP1,PMPCB,SEC61G,RPL34,RPLP1,RPL13,RPL5,SRSF2,NASP,RBPJ,RPSA,RPL9,NUP54,…
35	posttranscriptional regulation of gene expression	9.99900009999e-05	0.0088991100889911	0.641281483714659	1.36518570934542	0	289	EIF4A2,HSPA8,EIF4G2,RPS3,DDX39B,UBC,GAPDH,EEF2,RBM3,HNRNPA2B1,RPL10,MATR3,HNRNPU,CNOT8,RAN,MYD88,RBM4,EXOSC2,RPS4X,RPL13A,CAPRIN1,RPS27A,CALR,XPO1,PABPC1,SERP1,EIF2A,NCL,DPH2,PRKRA,RPL5,VIM,DPH5,RPUSD3,DDX3X,PASK,EIF4E,EIF2B4,EIF6,SRRT,PPP1CA,EXOSC9,EIF1B,EIF2B5,EIF1,CIRBP,IGF2BP1,CDK5RAP1,ILF3,EIF5A,PTCD3,PPP1R15A,HNRNPD,EIF3H,TIA1,UBA52,DKC1,ZNF706,RBM8A,EXOSC4,CNOT7,DIS3,MRPS27,DXO,YWHAB,EIF5,…
36	polysome	9.99900009999e-05	0.0088991100889911	0.777251170033522	1.58893360916364	0	54	RPL8,RPS21,RPS3,EEF2,RPL7A,HSPA14,FUS,RPL30,RPS23,RPL32,RPS4X,RPL31,RPL11,CALR,PSMA1,VIM
37	establishment of protein localization	9.99900009999e-05	0.0088991100889911	0.563338144337732	1.21262914795911	0	760	HSPA8,RPL8,RPS21,AUP1,RPS3,RPL3,DDX39B,UBC,SYVN1,PHB2,SRSF7,HNRNPA2B1,RPL10,RPS24,RPL27A,RPL7A,UBE2D3,HSPD1,RPL15,RPS6,RPS25,YIF1A,HSP90AA1,RPS8,SEC31A,RAN,TCP1,RPL28,RPLP0,ACAA1,RPL30,RPS23,RPS7,ATP6V0B,RPL32,MCL1,RPS4X,RPS2,ARFGAP2,RPL31,RPL11,ENY2,RPL13A,RBM22,STXBP5,RPL37A,SNX17,RPS27A,TXNIP,CALR,UEVLD,XPO1,PARK7,SRRM1,SERP1,PMPCB,SEC61G,RPL34,RPLP1,RPL13,RPL5,SRSF2,NASP,RBPJ,RPSA,RPL9,NUP54,…
38	ribosome	9.99900009999e-05	0.0088991100889911	0.718798253391321	1.51783949211468	0	186	RPL8,RPS21,RPS3,RPL3,EEF2,RBM3,RPL10,RPS24,RPL27A,RPL7A,RPL15,RPS6,RPS25,MRPL55,RPS8,HSPA14,RPL28,RPLP0,RPL30,RPS23,RPS7,RPL32,MRPL20,AURKAIP1,RPS4X,RPS2,RPL31,RPL11,RPL13A,RPL37A,RPS27A,SERP1,EIF2A,RPL34,RPLP1,RPL13,RPL5,RPL22L1,RPSA,RPL9,DDX3X,MRPL49,RPL37,MRPL28,RPS13,RPLP2,RPL23,RPS16,RPL23A,RPL35,MRPL3,CANX,RPS20,RPL10A,MRPS16,MRPL21,TMA16,PTCD3,RPS18,EIF3H,ZC3H15,RPL4,MRPS2,MRPL40,UBA52,RPL…
39	translation	9.99900009999e-05	0.0088991100889911	0.679417757634747	1.44592072465405	0	286	EIF4A2,RPL8,RPS21,EIF4G2,RPS3,RPL3,EEF2,RPL10,RPS24,RPL27A,RPL7A,RPL15,RPS6,RPS25,MRPL55,RPS8,HSPA14,EIF3M,RBM4,RPL28,RPLP0,RPL30,RPS23,RPS7,HARS,RPL32,MRPL20,AURKAIP1,RPS4X,RPS2,RPL31,RPL11,EIF3I,RPL13A,RPL37A,RPS27A,COPS5,PABPC1,EIF2A,EEF1B2,DALRD3,RPL34,RPLP1,HARS2,RPL13,RPL5,RPSA,RPL9,DDX3X,MRPL49,EIF1AD,RPL37,MRPL28,EIF4E,RPS13,EIF2B4,EIF6,RPLP2,RPL23,RPS16,GTF2H3,RPL23A,RPL35,EIF1B,MRPL3,EI…
40	mRNA catabolic process	9.99900009999e-05	0.0088991100889911	0.704762008600807	1.48588985569358	0	170	RPL8,RPS21,RPS3,RPL3,RPL10,RPS24,RPL27A,RPL7A,CNOT8,RPL15,RPS6,RPS25,RPS8,RPL28,RPLP0,RPL30,RPS23,SKIV2L,RPS7,EXOSC2,RPL32,MLH1,RPS4X,RPS2,RPL31,RPL11,RPL13A,RPL37A,RPS27A,DDX5,PABPC1,LSM5,RPL34,RPLP1,RPL13,RPL5,RPSA,RPL9,RNH1,RPL37,RPS13,RPLP2,RPL23,RPS16,EXOSC9,RPL23A,RPL35,RPS20,RPL10A,LSM1,RPS18,RPL4,UBA52,RPL7,RBM8A,EXOSC4,CNOT7,DIS3,DXO,PCID2,HBS1L,RPS14,DIS3L2,DDX6,EIF3E,CNOT4
41	cellular response to unfolded protein	9.99900009999e-05	0.0088991100889911	0.721645731734153	1.48755801809656	0	71	HSPA8,SYVN1,HYOU1,YIF1A,HSPA14,SEC31A,HSPA5,CALR,SERP1,NFE2L2,CREBRF,YOD1,DAXX,SSR1,HSPA9,HDGF,HSF1,HSP90B1,ASNS,TBL2,BAX,KLHDC3,EXTL2
42	cellular response to cytokine stimulus	9.99900009999e-05	0.0088991100889911	0.653526574120208	1.39420186039767	0	336	EIF4A2,HSPA8,RPS3,RPL3,HTRA2,UBC,GAPDH,CFL1,SRSF7,HNRNPA2B1,HSP90AB1,HNRNPU,SQSTM1,SOD2,HSP90AA1,HSPA5,MYD88,MAT2A,TCP1,MYC,BCL2L1,OTUB1,RPLP0,HNRNPF,DDX41,CSNK2B,RELA,MCL1,RPS2,RPL13A,RPS27A,SMPD4,NCL,IRF3,PIM1,VIM,HNRNPDL,IMPDH2,CACYBP,VEGFA,RPS16,NFE2L2,ACTG1,KLF6,CANX,IP6K2,ZEB1,TFRC,CREB1,HSPA9,SLC26A6,CISH,TP53,TIMP1,IRF2,SLC25A5,BAD,POU2F1,TMEM173,ACTR3,IFITM1,INPPL1,ZC3H15,HSP90B1,UBA52,M…
43	protein localization to endoplasmic reticulum	9.99900009999e-05	0.0088991100889911	0.77131087682093	1.60692309541919	0	105	RPL8,RPS21,RPS3,RPL3,RPL10,RPS24,RPL27A,RPL7A,RPL15,RPS6,RPS25,RPS8,GPAA1,HSPA5,RPL28,RPLP0,RPL30,RPS23,RPS7,RPL32,RPS4X,RPS2,RPL31,RPL11,RPL13A,RPL37A,RPS27A,SEC61G,RPL34,RPLP1,RPL13,RPL5,RPSA,RPL9,RPL37,RER1,RPS13,RPLP2,RPL23,RPS16,RPL23A,RPL35,INSIG1,RPS20,RPL10A,PPP1R15A,RPS18,BCAP29,RPL4,UBA52,RPL7
44	SRP-dependent cotranslational protein targeting to membrane	9.99900009999e-05	0.0088991100889911	0.795634509590201	1.64510876974786	0	80	RPL8,RPS21,RPS3,RPL3,RPL10,RPS24,RPL27A,RPL7A,RPL15,RPS6,RPS25,RPS8,RPL28,RPLP0,RPL30,RPS23,RPS7,RPL32,RPS4X,RPS2,RPL31,RPL11,RPL13A,RPL37A,RPS27A,RPL34,RPLP1,RPL13,RPL5,RPSA,RPL9,RPL37,RPS13,RPLP2,RPL23,RPS16,RPL23A,RPL35,RPS20,RPL10A
45	response to cytokine	9.99900009999e-05	0.0088991100889911	0.632518796890059	1.3507556309205	0	373	EIF4A2,HSPA8,RPS3,RPL3,HTRA2,UBC,GAPDH,CFL1,SRSF7,HNRNPA2B1,HSP90AB1,HNRNPU,SQSTM1,SOD2,HSP90AA1,HSPA5,MYD88,MAT2A,TCP1,MYC,BCL2L1,OTUB1,RPLP0,HNRNPF,DDX41,CSNK2B,RELA,MCL1,RPS2,RPL13A,RPS27A,SMPD4,NCL,IRF3,PIM1,VIM,HNRNPDL,IMPDH2,CACYBP,VEGFA,RPS16,NFE2L2,ACTG1,KLF6,CANX,IP6K2,ZEB1,TFRC,CREB1,HSPA9,SLC26A6,CISH,TP53,TAF9,TIMP1,IRF2,SLC25A5,BAD,POU2F1,TMEM173,ACTR3,IFITM1,INPPL1,ZC3H15,HSP90B1,UB…
46	cell adhesion molecule binding	9.99900009999e-05	0.0088991100889911	0.636057036357862	1.34757320810274	0	222	HSPA8,SLC3A2,EIF4G2,EEF2,LDHA,ALDOA,NOP56,HSP90AB1,RPL7A,RPL15,RANBP1,HSPA5,RAN,EMD,HNRNPK,CD46,ABCF3,RPS2,CALR,PDLIM5,PARK7,SEPT2,EIF2A,ENO1,RPL34,CLIC1,DDX3X,PRDX1,SCYL1,PPP1CA,RPL23A,SEPT7,CTNNA1,HDLBP,LGALS8,RDX,RARS,SNX5,DLG1,IDH1,TXNDC9,RTN4,ZC3H15,UBAP2,ATIC,YWHAB,IST1,EIF5,SERBP1,DDX6,EIF3E,GAPVD1,ATXN2L,GIGYF2,LYPLA2,LASP1,PUF60,PAICS,EIF2S3,FLNA,CCT8,EEF1G,RPL14,GLOD4,VCL,DIAPH3,ABI1,P4…
47	cytosolic ribosome	9.99900009999e-05	0.0088991100889911	0.774248123962221	1.6112032943862	0	101	RPL8,RPS21,RPS3,RPL3,RPL10,RPS24,RPL27A,RPL7A,RPL15,RPS6,RPS25,RPS8,RPL28,RPLP0,RPL30,RPS23,RPS7,RPL32,RPS4X,RPS2,RPL31,RPL11,RPL13A,RPL37A,RPS27A,EIF2A,RPL34,RPLP1,RPL13,RPL5,RPL22L1,RPSA,RPL9,DDX3X,RPL37,RPS13,RPLP2,RPL23,RPS16,RPL23A,RPL35,RPS20,RPL10A,RPS18,RPL4,UBA52,RPL7,MCTS1,MRPS18C,RPL17-C18orf32,RPS14
48	cytosolic large ribosomal subunit	9.99900009999e-05	0.0088991100889911	0.793885670703559	1.6263777452041	0	57	RPL8,RPL3,RPL10,RPL27A,RPL7A,RPL15,RPL28,RPLP0,RPL30,RPL32,RPL31,RPL11,RPL13A,RPL37A,RPL34,RPLP1,RPL13,RPL5,RPL22L1,RPL9,RPL37,RPLP2,RPL23,RPL23A,RPL35
49	peptide metabolic process	9.99900009999e-05	0.0088991100889911	0.670214304341866	1.43011924209941	0	343	EIF4A2,HSPA8,RPL8,RPS21,EIF4G2,RPS3,RPL3,EEF2,RPL10,RPS24,RPL27A,RPL7A,RPL15,RPS6,RPS25,HSP90AA1,MRPL55,RPS8,HSPA14,EIF3M,RBM4,RPL28,RPLP0,RPL30,RPS23,RPS7,HARS,RPL32,MRPL20,AURKAIP1,RPS4X,RPS2,RPL31,RPL11,EIF3I,RPL13A,RPL37A,RPS27A,COPS5,PARK7,PABPC1,EIF2A,EEF1B2,DALRD3,RPL34,RPLP1,HARS2,RPL13,RPL5,RPSA,RPL9,DDX3X,MRPL49,EIF1AD,RPL37,MRPL28,EIF4E,RPS13,EIF2B4,EIF6,RPLP2,RPL23,RPS16,GTF2H3,RPL23A…
50	cotranslational protein targeting to membrane	9.99900009999e-05	0.0088991100889911	0.789714434359259	1.63571973938679	0	84	RPL8,RPS21,RPS3,RPL3,RPL10,RPS24,RPL27A,RPL7A,RPL15,RPS6,RPS25,RPS8,RPL28,RPLP0,RPL30,RPS23,RPS7,RPL32,RPS4X,RPS2,RPL31,RPL11,RPL13A,RPL37A,RPS27A,RPL34,RPLP1,RPL13,RPL5,RPSA,RPL9,RPL37,RPS13,RPLP2,RPL23,RPS16,RPL23A,RPL35,RPS20,SSR1,RPL10A
51	peptide biosynthetic process	9.99900009999e-05	0.0088991100889911	0.678008150080239	1.44365349372821	0	295	EIF4A2,RPL8,RPS21,EIF4G2,RPS3,RPL3,EEF2,RPL10,RPS24,RPL27A,RPL7A,RPL15,RPS6,RPS25,MRPL55,RPS8,HSPA14,EIF3M,RBM4,RPL28,RPLP0,RPL30,RPS23,RPS7,HARS,RPL32,MRPL20,AURKAIP1,RPS4X,RPS2,RPL31,RPL11,EIF3I,RPL13A,RPL37A,RPS27A,COPS5,PABPC1,EIF2A,EEF1B2,DALRD3,RPL34,RPLP1,HARS2,RPL13,RPL5,RPSA,RPL9,DDX3X,MRPL49,EIF1AD,RPL37,MRPL28,EIF4E,RPS13,EIF2B4,EIF6,RPLP2,RPL23,RPS16,GTF2H3,RPL23A,RPL35,EIF1B,MRPL3,EI…
52	establishment of protein localization to organelle	9.99900009999e-05	0.0088991100889911	0.67372710288378	1.43110232115203	0	255	HSPA8,RPL8,RPS21,RPS3,RPL3,UBC,PHB2,RPL10,RPS24,RPL27A,RPL7A,UBE2D3,HSPD1,RPL15,RPS6,RPS25,HSP90AA1,RPS8,RAN,RPL28,RPLP0,ACAA1,RPL30,RPS23,RPS7,RPL32,RPS4X,RPS2,RPL31,RPL11,RPL13A,RBM22,RPL37A,RPS27A,TXNIP,PMPCB,SEC61G,RPL34,RPLP1,RPL13,RPL5,RPSA,RPL9,NUP54,RPL37,RPS13,IFT122,RPLP2,RPL23,RPS16,RPL23A,RPL35,IMMP1L,RPS20,RPL10A,IDH1,BAD,RPS18,SNF8,HACL1,TIMM10B,RPL4,SLC25A6,UBA52,RPL7,ACOT8,SPCS1,R…
53	cell-substrate junction	9.99900009999e-05	0.0088991100889911	0.665742989078616	1.40903577714072	0	209	HSPA8,RPL8,RPS3,ACTB,RPL3,CFL1,GNB2,RPL7A,HYOU1,RPS8,HSPA5,HNRNPK,RPLP0,CD46,RPL30,RPS7,RPS4X,RPS2,RPL31,RPL13A,RPL37A,CALR,PABPC1,RPLP1,RPL5,VIM,RPL9,RPS13,HMGA1,RPLP2,RPL23,RPS16,CTNNA1,PDLIM7,ACTG1,RDX,PPP1R12A,HSPA9,RPL10A,CAPN1,PCBP2,IRF2,WASF1,RPS18,GAK,SLC4A2,ACTR3,ARPC1B,HSP90B1,RPL4,RPL7,CLASP1,YWHAB,RHOA,G3BP1,GDI2,RPS14,DCAF6,PTK2B,ANXA5,ARMC5,MTF2,TRIP6,RPL38
54	cellular amide metabolic process	9.99900009999e-05	0.0088991100889911	0.638088499766493	1.36548009213145	0	446	EIF4A2,HSPA8,RPL8,RPS21,EIF4G2,RPS3,RPL3,HTRA2,EEF2,RPL10,RPS24,RPL27A,RPL7A,RPL15,RPS6,RPS25,HSP90AA1,MRPL55,SLC25A1,RPS8,HSPA14,EIF3M,RBM4,RPL28,RPLP0,RPL30,RPS23,RPS7,HARS,RPL32,MRPL20,AURKAIP1,RPS4X,RPS2,GART,RPL31,RPL11,EIF3I,RPL13A,RPL37A,RPS27A,COPS5,PARK7,PABPC1,EIF2A,EEF1B2,SMPD4,DALRD3,RPL34,RPLP1,HARS2,RPL13,RPL5,RPSA,RPL9,ELOVL1,DDX3X,MRPL49,EIF1AD,RPL37,MRPL28,EIF4E,RPS13,EIF2B4,EIF6…
55	aromatic compound catabolic process	9.99900009999e-05	0.0088991100889911	0.655808152261435	1.39395714590975	0	263	RPL8,RPS21,RPS3,RPL3,GAPDH,LDHA,ALDOA,RPL10,TPI1,RPS24,RPL27A,RPL7A,CNOT8,RPL15,RPS6,RPS25,RPS8,RPL28,RPLP0,ACAA1,RPL30,RPS23,SKIV2L,RPS7,EXOSC2,RPL32,MLH1,RPS4X,RPS2,RPL31,HMGB2,RPL11,RPL13A,RPL37A,RPS27A,DDX5,PABPC1,LSM5,ENO1,RPL34,RPLP1,RPL13,RPL5,MBD4,RPSA,RPL9,RNH1,RPL37,RPS13,RPLP2,RPL23,RPS16,EXOSC9,RPL23A,RPL35,RPS20,RPL10A,LSM1,MUS81,RPS18,HNRNPD,RPL4,UBA52,RPL7,RBM8A,EXOSC4,CNOT7,DIS3,D…
56	protein targeting to ER	9.99900009999e-05	0.0088991100889911	0.783311731075548	1.62438079073043	0	88	RPL8,RPS21,RPS3,RPL3,RPL10,RPS24,RPL27A,RPL7A,RPL15,RPS6,RPS25,RPS8,RPL28,RPLP0,RPL30,RPS23,RPS7,RPL32,RPS4X,RPS2,RPL31,RPL11,RPL13A,RPL37A,RPS27A,SEC61G,RPL34,RPLP1,RPL13,RPL5,RPSA,RPL9,RPL37,RPS13,RPLP2,RPL23,RPS16,RPL23A,RPL35,RPS20,RPL10A
57	large ribosomal subunit	9.99900009999e-05	0.0088991100889911	0.713354557465721	1.48253889184708	0	97	RPL8,RPL3,RBM3,RPL10,RPL27A,RPL7A,RPL15,MRPL55,RPL28,RPLP0,RPL30,RPL32,MRPL20,RPL31,RPL11,RPL13A,RPL37A,RPL34,RPLP1,RPL13,RPL5,RPL22L1,RPL9,MRPL49,RPL37,MRPL28,RPLP2,RPL23,RPL23A,RPL35,MRPL3,RPL10A,MRPL21,RPL4,MRPL40,RPL7,MRPL16,RPL17-C18orf32
58	mRNA metabolic process	9.99900009999e-05	0.0088991100889911	0.633747678243614	1.35670955977031	0	460	HSPA8,HNRNPH1,RPL8,RPS21,RPS3,RPL3,DDX39B,SRSF7,HNRNPA2B1,RPL10,HNRNPU,ARL6IP4,RPS24,RPL27A,RPL7A,CNOT8,RPL15,RPS6,RPS25,PRPF40A,RPS8,RBM4,RBM39,RPL28,HNRNPK,RPLP0,HNRNPF,FUS,DDX41,RPL30,RPS23,SKIV2L,RPS7,EXOSC2,RPL32,AURKAIP1,MLH1,RPS4X,RPS2,RPL31,RPL11,RPL13A,RBM22,RPL37A,RPS27A,POLR2H,DDX5,SRRM1,PABPC1,POLR2B,LSM5,RPL34,RPLP1,RPL13,RPL5,SRSF2,U2SURP,SFPQ,RPSA,PRMT5,BUD31,RPL9,RPUSD3,RNH1,SF3B2…
59	small ribosomal subunit	9.99900009999e-05	0.0088991100889911	0.73683953883483	1.51371442351451	0	64	RPS21,RPS3,RPS24,RPS6,RPS25,RPS8,RPS23,RPS7,RPS4X,RPS2,RPS27A,EIF2A,RPSA,DDX3X,RPS13,RPS16,RPS20,MRPS16,RPS18,MRPS2,UBA52,MRPS27,MCTS1,MRPS18C,RPS14,MRPS22,MRPS18B,RPS12
60	peptide transport	9.99900009999e-05	0.0088991100889911	0.563919475024754	1.21345430643754	0	728	HSPA8,RPL8,RPS21,AUP1,RPS3,RPL3,DDX39B,UBC,SYVN1,PHB2,SRSF7,HNRNPA2B1,RPL10,RPS24,RPL27A,RPL7A,UBE2D3,HSPD1,RPL15,RPS6,RPS25,YIF1A,HSP90AA1,RPS8,SEC31A,RAN,TCP1,RPL28,RPLP0,ACAA1,RPL30,RPS23,RPS7,ATP6V0B,RPL32,MCL1,RPS4X,RPS2,ARFGAP2,RPL31,RPL11,ENY2,RPL13A,RBM22,STXBP5,RPL37A,SNX17,RPS27A,TXNIP,CALR,UEVLD,XPO1,PARK7,SRRM1,SERP1,PMPCB,SEC61G,RPL34,RPLP1,RPL13,RPL5,SRSF2,NASP,RBPJ,RPSA,RPL9,NUP54,…
61	amide biosynthetic process	9.99900009999e-05	0.0088991100889911	0.66446586542001	1.41797919545924	0	345	EIF4A2,RPL8,RPS21,EIF4G2,RPS3,RPL3,EEF2,RPL10,RPS24,RPL27A,RPL7A,RPL15,RPS6,RPS25,MRPL55,SLC25A1,RPS8,HSPA14,EIF3M,RBM4,RPL28,RPLP0,RPL30,RPS23,RPS7,HARS,RPL32,MRPL20,AURKAIP1,RPS4X,RPS2,GART,RPL31,RPL11,EIF3I,RPL13A,RPL37A,RPS27A,COPS5,PABPC1,EIF2A,EEF1B2,SMPD4,DALRD3,RPL34,RPLP1,HARS2,RPL13,RPL5,RPSA,RPL9,ELOVL1,DDX3X,MRPL49,EIF1AD,RPL37,MRPL28,EIF4E,RPS13,EIF2B4,EIF6,RPLP2,RPL23,RPS16,GTF2H3,R…
62	regulation of intrinsic apoptotic signaling pathway	9.99900009999e-05	0.0088991100889911	0.696136446036894	1.43937971331367	0	80	TPT1,RPS3,HTRA2,SYVN1,HYOU1,SOD2,BCL2L1,HNRNPK,RPS7,MCL1,GRINA,NDUFS3,PARK7,ENO1,PRKRA,SFPQ,DDX3X,NFE2L2,DNAJA1,TP53,TAF9,PPIF,BAD,BAX,BCLAF1,NDUFA13,RRM2B,MDM2
63	establishment of protein localization to endoplasmic reticulum	9.99900009999e-05	0.0088991100889911	0.779655924005189	1.61844120487284	0	91	RPL8,RPS21,RPS3,RPL3,RPL10,RPS24,RPL27A,RPL7A,RPL15,RPS6,RPS25,RPS8,RPL28,RPLP0,RPL30,RPS23,RPS7,RPL32,RPS4X,RPS2,RPL31,RPL11,RPL13A,RPL37A,RPS27A,SEC61G,RPL34,RPLP1,RPL13,RPL5,RPSA,RPL9,RPL37,RPS13,RPLP2,RPL23,RPS16,RPL23A,RPL35,RPS20,RPL10A
64	cell-substrate adherens junction	9.99900009999e-05	0.0088991100889911	0.665742989078616	1.40903577714072	0	209	HSPA8,RPL8,RPS3,ACTB,RPL3,CFL1,GNB2,RPL7A,HYOU1,RPS8,HSPA5,HNRNPK,RPLP0,CD46,RPL30,RPS7,RPS4X,RPS2,RPL31,RPL13A,RPL37A,CALR,PABPC1,RPLP1,RPL5,VIM,RPL9,RPS13,HMGA1,RPLP2,RPL23,RPS16,CTNNA1,PDLIM7,ACTG1,RDX,PPP1R12A,HSPA9,RPL10A,CAPN1,PCBP2,IRF2,WASF1,RPS18,GAK,SLC4A2,ACTR3,ARPC1B,HSP90B1,RPL4,RPL7,CLASP1,YWHAB,RHOA,G3BP1,GDI2,RPS14,DCAF6,PTK2B,ANXA5,ARMC5,MTF2,TRIP6,RPL38
65	cellular macromolecule catabolic process	9.99900009999e-05	0.0088991100889911	0.583091974986712	1.25054976763378	0	520	RPL8,RPS21,AUP1,RPS3,RPL3,HTRA2,UBC,SYVN1,RPL10,RPS24,RPL27A,RPL7A,UBE2D3,CNOT8,RPL15,RPS6,RPS25,SQSTM1,RPS8,HSPA5,RPL28,RPLP0,AURKA,RPL30,RPS23,SKIV2L,RPS7,PSMD13,EXOSC2,RPL32,MLH1,UBE2J2,RPS4X,RPS2,RPL31,HMGB2,ANAPC10,RPL11,RPL13A,NHLRC3,RPL37A,RPS27A,ARIH2,PSMB4,DDX5,PABPC1,LSM5,DDB1,RPL34,RPLP1,RPL13,PSMA1,RPL5,MAEA,YME1L1,RPSA,RNF4,RPL9,CTSC,RNF14,RNH1,PSMD2,UCHL5,RPL37,RPS13,RPLP2,RPL23,RPS…
66	negative regulation of apoptotic process	0.0001999800019998	0.0152221619943269	0.58142802628764	1.24173337282217	1	371	TPT1,HTRA2,UBC,SYVN1,PHB2,CFL1,RPL10,HSP90AB1,MDK,HYOU1,HSPD1,SQSTM1,SOD2,KRIT1,HSPA5,MYD88,MYC,BCL2L1,HNRNPK,AURKA,RELA,MCL1,HMGB2,GRINA,NDUFS3,RPS27A,CFLAR,COPS5,PARK7,ENO1,PRAME,DDB1,PIM1,MAEA,YME1L1,DUSP1,DDX3X,CDKN1B,AAMDC,VEGFA,BAG6,NFE2L2,PRKDC,CTNNA1,SON,GSTP1,HSPA9,ITSN1,DNAJA1,TAX1BP1,TP53,SRSF6,TAF9,TIMP1,PPIF,HSF1,SLC25A5,MAD2L1,RB1CC1,HSP90B1,ASNS,PRKAA1,UBA52,PRDX2,AHI1,PCID2,RHOA,Z…
67	ubiquitin protein ligase binding	0.0001999800019998	0.0152221619943269	0.622621238518663	1.31312181743028	1	173	HSPA8,UBC,TPI1,HSP90AB1,UBE2D3,HSPD1,SQSTM1,HSP90AA1,TUBB,HSPA5,TCP1,OTUB1,AURKA,RELA,TRIM28,UBE2J2,KCNH2,RPL11,RPS27A,TXNIP,CALR,RPL5,RPL23,CACYBP,BAG6,YOD1,DAXX,ACTG1,TRAF4,HSPA9,PCBP2,DNAJA1,TP53,UBXN1,SLC25A5,TMEM173,RTN4,UBA52,RNF40,CUL4A
68	ubiquitin-like protein ligase binding	0.0001999800019998	0.0152221619943269	0.618127770234144	1.30453593479888	1	181	HSPA8,UBC,TPI1,HSP90AB1,UBE2D3,HSPD1,SQSTM1,HSP90AA1,TUBB,HSPA5,TCP1,OTUB1,AURKA,RELA,TRIM28,UBE2J2,KCNH2,RPL11,RPS27A,TXNIP,CALR,RPL5,RPL23,CACYBP,BAG6,YOD1,DAXX,ACTG1,TRAF4,HSPA9,PCBP2,DNAJA1,TP53,UBXN1,SLC25A5,TMEM173,RTN4,UBA52,RNF40,CUL4A
69	response to toxic substance	0.0001999800019998	0.0152221619943269	0.626831785943306	1.32270481203932	1	179	RPS3,ACTB,HTRA2,EEF2,LDHA,RPL15,SOD2,BCL2L1,ACAA1,RELA,RPS4X,TXNIP,PARK7,EEF1B2,SETDB1,DUSP1,HNRNPA1,PRDX1,NFE2L2,ADH5,DAXX,EZH2,CREB1,GSTP1,RPL10A,TXNRD1,PPIF,HSF1,BAD,SRD5A1,ASNS,PRKAA1,PRDX2,EGR1,RHOA,TXNRD2,PTK2B,BAX,MDM2,CASP3,ZNF277,TUFM,OGG1,SCFD1,ACTR2,RPS6KB1,APEX1,POLB
70	negative regulation of cell death	0.0001999800019998	0.0152221619943269	0.571148231647646	1.2211433695374	1	410	TPT1,HTRA2,UBC,SYVN1,PHB2,CFL1,RPL10,HSP90AB1,FTH1,MDK,HYOU1,HSPD1,SQSTM1,SOD2,KRIT1,HSPA5,MYD88,MYC,BCL2L1,HNRNPK,AURKA,RELA,MCL1,HMGB2,GRINA,NDUFS3,RPS27A,CFLAR,COPS5,PARK7,ENO1,PRAME,DDB1,PIM1,MAEA,YME1L1,PYCR1,DUSP1,DDX3X,CDKN1B,AAMDC,CACYBP,VEGFA,BAG6,NFE2L2,PRKDC,CTNNA1,SON,CREB1,GSTP1,HSPA9,ITSN1,DNAJA1,TAX1BP1,TP53,SRSF6,TAF9,TIMP1,PPIF,HSF1,SLC25A5,BAD,MAD2L1,RB1CC1,HSP90B1,ASNS,PRKAA1,U…
71	positive regulation of cell death	0.0001999800019998	0.0152221619943269	0.597494354428346	1.27040605664015	1	269	RPS3,HTRA2,UBC,GAPDH,LDHA,HSPD1,RPS6,SQSTM1,SOD2,MYC,BCL2L1,RPS7,MCL1,RPS27A,TXNIP,PARK7,PRKRA,TRIM39,GADD45A,SFPQ,CTSC,DUSP1,DDX3X,PDCD2,CDKN1B,DDIT4,PPP1CA,PRKDC,CTNNA1,DAXX,EIF2B5,ZNF346,IP6K2,CREB1,ITSN1,DNAJA1,TP53,APAF1,PPIF,HSF1,BAD,HSPE1,BCL2L13,PDCD6,TIA1,UBA52,SMPD1,CYCS,FLCN,YWHAB,MAPK9,EGR1,SOS1,RHOA,MAP3K11,BAX,ANXA5,UCP2,MEF2C,ATPIF1,BCLAF1,PRELID1,NDUFA13,ITGB3BP,CASP3
72	cellular response to growth factor stimulus	0.0001999800019998	0.0152221619943269	0.622347646717978	1.31496679419626	1	194	HNRNPH1,MCM7,HTRA2,UBC,EEF2,UBE2D3,HSPA5,EMD,HNRNPF,RELA,STK16,RPS27A,CFLAR,POLR2H,DDX5,POLR2B,NCL,FIBP,DTYMK,HNRNPA1,VEGFA,DDIT4,EEF1A1,RDX,CREB1,GSTP1,PTBP1,APAF1,WASF1,TGIF1,SRD5A1,TIA1,UBA52,EGR1,SOS1,RHOA,RAB35,MEF2C,USP15,MDM2,KIF16B,CASP3
73	negative regulation of programmed cell death	0.0001999800019998	0.0152221619943269	0.577332963286918	1.23321650483796	1	378	TPT1,HTRA2,UBC,SYVN1,PHB2,CFL1,RPL10,HSP90AB1,MDK,HYOU1,HSPD1,SQSTM1,SOD2,KRIT1,HSPA5,MYD88,MYC,BCL2L1,HNRNPK,AURKA,RELA,MCL1,HMGB2,GRINA,NDUFS3,RPS27A,CFLAR,COPS5,PARK7,ENO1,PRAME,DDB1,PIM1,MAEA,YME1L1,DUSP1,DDX3X,CDKN1B,AAMDC,VEGFA,BAG6,NFE2L2,PRKDC,CTNNA1,SON,GSTP1,HSPA9,ITSN1,DNAJA1,TAX1BP1,TP53,SRSF6,TAF9,TIMP1,PPIF,HSF1,SLC25A5,BAD,MAD2L1,RB1CC1,HSP90B1,ASNS,PRKAA1,UBA52,PRDX2,AHI1,PCID2,RH…
74	regulation of cell death	0.0001999800019998	0.0152221619943269	0.550936488862422	1.18464903167011	1	652	TPT1,RPS3,HTRA2,UBC,SYVN1,GAPDH,PHB2,LDHA,RABGGTB,CFL1,RPL10,HSP90AB1,FTH1,MDK,HYOU1,HSPD1,RPS6,SQSTM1,SOD2,KRIT1,HSPA5,MYD88,TCP1,MYC,BCL2L1,HNRNPK,AURKA,RPS7,RELA,MCL1,HMGB2,GRINA,NDUFS3,RPS27A,TXNIP,CALR,CFLAR,COPS5,PARK7,ENO1,PRAME,DDB1,PRKRA,PIM1,TRIM39,GADD45A,MAEA,YME1L1,PYCR1,SFPQ,CTSC,DUSP1,DDX3X,PDCD2,CDKN1B,AAMDC,CACYBP,VEGFA,BAG6,DDIT4,NFE2L2,PPP1CA,PRKDC,CTNNA1,DAXX,EIF2B5,ZNF346,IP6…
75	response to antibiotic	0.0001999800019998	0.0152221619943269	0.650062011293017	1.36247961953703	1	133	RPS3,EEF2,LDHA,RPL15,HSP90AA1,HSPA5,BCL2L1,RELA,RPS4X,TXNIP,PARK7,EEF1B2,SETDB1,DUSP1,HNRNPA1,RPL23,CDKN1B,NFE2L2,DAXX,EZH2,GSTP1,RPL10A,TP53,PPIF,HSF1,BAD,HNRNPD,SRD5A1,PRKAA1,EGR1,RHOA,PTK2B,HDAC8,MEF2C,MDM2,CASP3,ZNF277,TUFM,OGG1,ACTR2,RPS6KB1,APEX1,POLB,SIGMAR1,PCNA,PDCD10
76	cellular response to topologically incorrect protein	0.0001999800019998	0.0152221619943269	0.688611875104419	1.42542140372127	1	83	HSPA8,SYVN1,HYOU1,YIF1A,HSPA14,SEC31A,HSPA5,CALR,SERP1,BAG6,NFE2L2,CREBRF,YOD1,DAXX,SSR1,HSPA9,HDGF,HSF1,HSP90B1,ASNS,TBL2,BAX,KLHDC3,EXTL2
77	positive regulation of apoptotic process	0.0002999700029997	0.0216915808419158	0.597562438691679	1.26889789454263	2	251	RPS3,HTRA2,UBC,GAPDH,LDHA,HSPD1,RPS6,SQSTM1,SOD2,MYC,BCL2L1,RPS7,MCL1,RPS27A,TXNIP,PARK7,PRKRA,TRIM39,GADD45A,SFPQ,CTSC,DUSP1,DDX3X,PDCD2,PPP1CA,PRKDC,CTNNA1,EIF2B5,ZNF346,IP6K2,CREB1,ITSN1,DNAJA1,TP53,APAF1,PPIF,HSF1,BAD,HSPE1,BCL2L13,PDCD6,TIA1,UBA52,SMPD1,CYCS,FLCN,YWHAB,MAPK9,SOS1,RHOA,MAP3K11,BAX,ANXA5,MEF2C,ATPIF1,BCLAF1,PRELID1,NDUFA13,ITGB3BP,CASP3
78	spliceosomal complex	0.0002999700029997	0.0216915808419158	0.647701021127448	1.35713665367476	2	132	HSPA8,HNRNPH1,DDX39B,RBM3,HNRNPA2B1,HNRNPU,PRPF40A,HNRNPK,HNRNPF,DDX41,RBM22,DDX5,SRRM1,PABPC1,LSM5,SRSF2,BUD31,SF3B2,HNRNPA1,U2AF1L4,CIRBP,HNRNPH3,SRSF1,LUC7L3,SNRNP25,RBM8A,RALY,SMNDC1,PPWD1,GEMIN2
79	positive regulation of programmed cell death	0.0002999700029997	0.0216915808419158	0.597465740981468	1.26877278475543	2	252	RPS3,HTRA2,UBC,GAPDH,LDHA,HSPD1,RPS6,SQSTM1,SOD2,MYC,BCL2L1,RPS7,MCL1,RPS27A,TXNIP,PARK7,PRKRA,TRIM39,GADD45A,SFPQ,CTSC,DUSP1,DDX3X,PDCD2,PPP1CA,PRKDC,CTNNA1,EIF2B5,ZNF346,IP6K2,CREB1,ITSN1,DNAJA1,TP53,APAF1,PPIF,HSF1,BAD,HSPE1,BCL2L13,PDCD6,TIA1,UBA52,SMPD1,CYCS,FLCN,YWHAB,MAPK9,SOS1,RHOA,MAP3K11,BAX,ANXA5,MEF2C,ATPIF1,BCLAF1,PRELID1,NDUFA13,ITGB3BP,CASP3
80	ribonucleoprotein complex biogenesis	0.0002999700029997	0.0216915808419158	0.588606207189236	1.25287381527982	2	287	RPS21,RPL3,DDX39B,RPL10,NOP56,HSP90AB1,RPS24,RPL7A,RPS6,HSP90AA1,RPS8,RAN,RPLP0,RPS23,RPS7,EXOSC2,MRPL20,RPS2,RPL11,RBM22,WDR74,XPO1,EIF2A,NOP16,RPL5,METTL15,RPSA,PRMT5,DDX3X,WDR46,IMP4,NOP2,NMD3,EIF6,RPS16,EXOSC9,RPL23A,RPL35,DDX31,EMG1,CIRBP,SRSF5,RPL10A,SRSF1,SRPK1,SRSF6,TAF9,BRIX1,G3BP2,DDX51,LUC7L3,NPM3,FTSJ3,DKC1,RPL7,RRP8,EXOSC4,LAS1L,CNOT7,DIS3,EIF5,MCTS1,RRP1,G3BP1,GEMIN2,RPS14,DIS3L2,DD…
81	mRNA processing	0.0003999600039996	0.0269096677109571	0.587345662667108	1.25077159161315	3	297	HSPA8,HNRNPH1,DDX39B,SRSF7,HNRNPA2B1,HNRNPU,ARL6IP4,PRPF40A,RBM4,RBM39,HNRNPK,HNRNPF,FUS,DDX41,AURKAIP1,RBM22,POLR2H,DDX5,SRRM1,PABPC1,POLR2B,LSM5,SRSF2,U2SURP,SFPQ,PRMT5,BUD31,RPUSD3,SF3B2,SRSF11,TSEN34,HNRNPA1,SRRT,U2AF1L4,GTF2H3,FIP1L1,SRSF5,PRPF38B,SON,HNRNPH3,PCBP2,SRSF1,LSM1,SRPK1,HNRNPL,SRSF6,PTBP1,PABPN1,HSF1,LUC7L3,HNRNPD,MBNL1,SNRNP25,RBM14,IWS1,RBM8A,HNRNPLL,RALY,SMNDC1,ACIN1,CPSF3,PPW…
82	unfolded protein binding	0.0003999600039996	0.0269096677109571	0.703314236318084	1.45082957587437	3	73	HSPA8,HTRA2,SYVN1,HSP90AB1,HSPD1,HSP90AA1,HSPA14,HSPA5,CALR,PFDN6,CANX,HSPA9,DNAJA1,PPIF,HSPE1,NUDCD2,HSP90B1
83	translation factor activity, RNA binding	0.0003999600039996	0.0269096677109571	0.735295370049926	1.50876469842991	3	60	EIF4A2,EIF4G2,EEF2,EIF3M,EIF3I,COPS5,EIF2A,EEF1B2,EIF1AD,EIF4E,EIF2B4,EIF6,GTF2H3,EIF1B,EIF2B5,EIF1,EEF1A1,EIF3L,MTIF3,EIF5A,EIF3H,MTRF1L,EIF5,MCTS1,TSFM,HBS1L,EIF3E,TUFM,ETF1,EIF2B1,EIF2S3
84	regulation of cellular response to stress	0.0003999600039996	0.0269096677109571	0.586780051951151	1.24954358556099	3	298	HSPA8,TPT1,RPS3,HTRA2,DDX39B,SYVN1,ZEB2,HSP90AB1,HYOU1,SOD2,HSP90AA1,HSPA5,MYC,BCL2L1,OTUB1,HNRNPK,TRIM28,MCL1,GRINA,MMS19,COPS5,DDX5,PARK7,ENO1,GADD45A,PYCR1,SFPQ,HMGA1,PRDX1,VEGFA,BAG6,NFE2L2,PRKDC,INSIG1,YOD1,DAXX,GSTP1,TRAF4,DNAJA1,RPA3,TAF9,DLG1,RAD51AP1,HSF1,UBXN1,BAD,RECQL5,PPP1R15A,RTN4,RB1CC1,SPIDR,CUL4A,MAP3K11,PTK2B,BAX,NBR1,BCLAF1,MAP3K4,CHEK1,MDM2,CDK9,MLST8,ZNF277,FBXO4,OGG1,MAD2L2,…
85	rRNA binding	0.0003999600039996	0.0269096677109571	0.751162347678011	1.53245921692377	3	51	RPL8,RPS3,EEF2,RBM3,RPLP0,MRPL20,RPS4X,RPL11,RPL5,RPL9,RPL37,IMP4,RPS13,RPL23,RPL23A,EMG1,CIRBP,PTCD3,RPS18,MRPS27,MRPL16,RPS14,MDM2,SBDS,TST
86	cytosolic small ribosomal subunit	0.0004000400040004	0.0269096677109571	0.775274133710117	1.56976097744367	3	41	RPS21,RPS3,RPS24,RPS6,RPS25,RPS8,RPS23,RPS7,RPS4X,RPS2,RPS27A,EIF2A,RPSA,DDX3X,RPS13,RPS16,RPS20,RPS18,UBA52,MCTS1,MRPS18C,RPS14,RPS12
87	ATPase activity	0.0004999500049995	0.0324967503249675	0.604194184035893	1.27818140245107	4	203	EIF4A2,HSPA8,MCM7,DDX39B,HSP90AB1,HSPD1,HSP90AA1,HSPA14,MCM4,DYNC1I2,HSPA5,ABCF3,SKIV2L,RAD17,ATP6V0B,DDX56,MLH1,MSH5,YME1L1,ABCA7,DDX3X,ATP5O,RECQL,GTF2H3,ATP2A2,DYNLL1,HSPA9,KIF9,PSMD6,RECQL5,ERCC8,CENPE,CHTF18,MSH6,ACIN1,G3BP1,ANXA5,ATP5F1,GTF2H1
88	protein-containing complex binding	0.0004999500049995	0.0324967503249675	0.563683571200519	1.20564607550798	4	428	HSPA8,RPS3,ACTB,DDX39B,EEF2,CFL1,RBM3,GNB2,HSP90AB1,HNRNPU,HSPD1,HSP90AA1,KRIT1,TUBB,HSPA5,MYC,HMGN1,CSNK2B,RELA,MLH1,CALR,CFLAR,DDX5,EIF2A,RCC1,DDB1,RPLP1,PTCH1,MUTYH,PIM1,MLLT10,VIM,HP1BP3,RPSA,PRMT5,RNF4,UCHL5,DDX3X,H2AFZ,NMD3,EIF6,CDKN1B,BAG6,PPP1CA,RICTOR,HMGN2,CTNNA1,GNAS,EIF1B,EIF1,LGALS8,TTK,HMBOX1,EZH2,CDK5RAP1,NME1,TBC1D5,MTIF3,EIF5A,PTCD3,PHF1,ERCC8,KLHL17,WASF1,COCH,ACTR3,ARPC1B,PHF19…
89	response to inorganic substance	0.0004999500049995	0.0324967503249675	0.604112121159968	1.27841682877657	4	207	RPS3,EEF2,PHB2,LDHA,SOD2,SEC31A,HSPA5,RPLP0,FUS,RELA,GART,TXNIP,CALR,CFLAR,PARK7,PTCH1,DUSP1,DTYMK,HNRNPA1,PRDX1,CDKN1B,CACYBP,NFE2L2,PPP1CA,DAXX,EIF2B5,EZH2,CREB1,CUTA,PPIF,HSF1,BAD,HNRNPD,RTN4,PDCD6,KMT2A,PRKAA1,PRDX2,SPIDR,GDI1,ATIC,MAPK9,RHOA,TXNRD2,PTK2B,ANXA5,UCP2,MEF2C,MDM2,CASP3,ZNF277,OGG1
90	MHC class II protein complex binding	0.000542299349240781	0.0348577970595324	0.952861982130483	1.68358884569298	4	7	HSPA8,HSP90AB1,HSP90AA1
91	nucleoside-triphosphatase activity	0.0005999400059994	0.0377584676436802	0.566493831891448	1.20980517555903	5	369	EIF4A2,HSPA8,MCM7,DDX39B,EEF2,GNB2,HSP90AB1,HSPD1,HSP90AA1,RHOC,CDC45,HSPA14,MCM4,TUBB,DYNC1I2,HSPA5,RAN,ABCF3,SKIV2L,RAD17,ATP6V0B,DDX56,MLH1,DDX5,MSH5,SEPT2,YME1L1,MCM5,ABCA7,DDX3X,ATP5O,RECQL,GTF2H3,SEPT7,DDX24,TUBD1,GNAS,EEF1A1,NKIRAS2,ATP2A2,DYNLL1,HSPA9,SEPT5,KIF9,PSMD6,ARF5,RECQL5,ERCC8,DYNC1LI1,CENPE,GTPBP3,EIF5,MCM2,CHTF18,MSH6,ACIN1,NKIRAS1,RHOA,G3BP1,RAB35,HBS1L,KLC4,MOV10,RAB6A,DDX6,A…
92	polysomal ribosome	0.000600480384307446	0.0377584676436802	0.821972685921422	1.63398095331904	5	28	RPL8,RPS21,EEF2,RPL7A,RPL30,RPS23,RPL32,RPL31,RPL11,RPL10A,EIF3H,ZC3H15
93	protein refolding	0.000607164541590771	0.0377682459473399	0.881919150837375	1.68456937368501	5	15	HSPA8,HSPD1,HSP90AA1,HSPA14,HSPA5,HSPA9
94	cAMP biosynthetic process	0.000730460189919649	0.0444811810387913	-0.922098569157393	-2.15812459293335	0	5	ADCY1,ADCY9,ADORA2A,ADCY7,ADM
95	cyclic purine nucleotide metabolic process	0.000730460189919649	0.0444811810387913	-0.922098569157393	-2.15812459293335	0	5	ADCY1,ADCY9,ADORA2A,ADCY7,ADM
96	positive regulation of antigen receptor-mediated signaling pathway	0.000748182984181274	0.0450858183696736	0.93870251509209	1.68415117567888	6	8	RPS3,RELA
97	cytoplasmic translation	0.0007999200079992	0.0477065695492306	0.740820552175023	1.50878977223073	7	48	RPL8,RPS21,RPL15,HSPA14,EIF3M,RBM4,RPLP0,RPL30,RPS23,RPL32,RPL31,RPL11,RPLP1,RPL9,RPL10A,ZC3H15,EIF5,MCTS1,RPL17-C18orf32,MRPL2,RPL38,ETF1,RPL35A,RWDD1,EIF2S3,EIF4B,FTSJ1
98	positive regulation of T cell receptor signaling pathway	0.000810842117456272	0.0478645066273932	0.967578288724113	1.62355426108597	6	5	RPS3,RELA
