# Supplementary material for: BHi-Cect: a top-down algorithm for identifying the multi-scale hierarchical structure of chromosomes
Source: Nucleic Acids Res. 2020 Feb 3;48(5):e26. doi: 10.1093/nar/gkaa004 (PMC7049727; doi:10.1093/nar/gkaa004)
Supplement: gkaa004_Supplemental_Files [file gkaa004_supplemental_files.zip › Supp.Tbl9_FE_enrich_pval.csv]

Epigenomic track	Top p.value	Top fold enrichment	Boundary p.value	Boundary fold enrichment	Bottom p.value	Bottom fold enrichment
cage	0.00	1.01	0.00	1.22	0.00	0.75
cebp	0.64	1.00	0.00	1.10	0.50	0.98
chd1	0.34	0.97	0.00	1.25	0.93	1.01
rcor1	0.01	0.95	0.00	1.30	0.71	0.97
ctcf	0.00	0.97	0.00	1.13	0.05	0.94
dnase	0.50	1.00	0.00	1.12	0.00	0.92
elk	0.73	1.03	0.20	1.15	0.07	0.51
enhancer	0.01	0.99	0.00	1.19	0.00	0.90
fos	0.49	0.99	0.00	1.17	0.67	0.98
heterochromatin	0.39	1.01	0.00	0.84	0.00	1.23
LAD	0.91	1.00	0.00	0.88	0.00	1.17
Long-RNAseq	0.00	0.99	0.00	1.18	0.00	0.88
mafk	0.06	1.02	0.61	1.01	0.19	0.95
maz	0.00	0.94	0.00	1.32	0.10	0.92
mxi	0.00	0.94	0.00	1.26	0.10	0.91
nfe2l2	0.86	1.00	0.00	1.11	0.17	1.07
rna pol.II	0.91	1.00	0.00	1.23	0.04	0.89
polycomb rep.	0.27	0.99	0.00	1.19	0.49	0.98
quiescent	0.03	1.01	0.00	0.86	0.00	1.13
rad21	0.01	0.98	0.00	1.15	0.70	0.99
refseq	0.00	0.98	0.00	1.13	0.91	1.00
rfx5	0.45	0.96	0.00	1.26	0.56	1.09
Short-RNAseq	0.00	1.02	0.00	1.19	0.00	0.67
transcription	0.00	0.98	0.00	1.19	0.00	0.84
usf	0.01	0.96	0.00	1.22	0.42	0.96
